# Supplementary material for: Quantitative characterization of microstructure and research on spatial variation characteristics of loess of different strata in Luochuan, Shaanxi, China
Source: PLoS One. 2024 May 10;19(5):e0303089. doi: 10.1371/journal.pone.0303089 (PMC11086893; doi:10.1371/journal.pone.0303089)
Supplement: S1 Data set — (XLSX) [file pone.0303089.s001.xlsx]

## Sheet: Fig4（a）
Eq-D	Probability density	Cumupative probability
0	0	0
0.94864	0.10428	0.09493
1.85897	0.35545	0.4185
2.7693	0.22849	0.6265
3.67963	0.10725	0.72414
4.58996	0.06232	0.78087
5.50028	0.04702	0.82368
6.41061	0.02797	0.84914
7.32094	0.02191	0.86909
8.23127	0.01729	0.88482
9.1416	0.01619	0.89956
10.0519	0.01465	0.91289
10.9623	0.01123	0.92312
11.8726	0.00991	0.93214
12.7829	0.00892	0.94026
13.6932	0.00793	0.94747
14.6036	0.00672	0.95359
15.5139	0.00584	0.9589
16.4242	0.00562	0.96401
17.3346	0.00584	0.96933
18.2449	0.0033	0.97233
19.1552	0.00385	0.97584
20.0655	0.0044	0.97985
20.9759	0.00253	0.98216
21.8862	0.00154	0.98356
22.7965	0.0022	0.98557
23.7069	0.00187	0.98727
24.6172	0.00165	0.98877
25.5275	0.00198	0.99058
26.4379	0.00143	0.99188
27.3482	0.000880918	0.99268
28.2585	0.000880918	0.99348
29.1688	0.00121	0.99459
30.0792	0.000880918	0.99539
30.9895	0.000550574	0.99589
31.8998	0.000550574	0.99639
32.8102	0.000440459	0.99679
33.7205	0.000550574	0.99729
34.6308	0.000770803	0.998
35.5411	0.000550574	0.9985
36.4515	0.000330344	0.9988
37.3618	0	0.9988
38.2721	0.000110115	0.9989
39.1825	0.000110115	0.999
40.0928	0.000220229	0.9992
41.0031	0.000330344	0.9995
41.9134	0.000110115	0.9996
42.8238	0	0.9996
43.7341	0	0.9996
44.6444	0.000110115	0.9997
45.5547	0	0.9997
46.4651	0.000110115	0.9998
47.3754	0.000110115	0.9999
48.2857	0	0.9999
49.1961	0	0.9999
50.1064	0	0.9999
51.0167	0	0.9999
51.9271	0	0.9999
52.8374	0	0.9999
53.7477	0	0.9999
54.658	0.000110115	1

## Sheet: Fig4（b）
L1		S1		L2		S2		L6		L7		L8		L9
Eq-D	probability density	Eq-D	probability density	Eq-D	probability density	Eq-D	probability density	Eq-D	probability density	Eq-D	probability density	Eq-D	probability density	Eq-D	probability density
0	0.01578	0	-0.03442	0	-0.04953	0.2	-0.04033	0	-0.02187	0	0.01146	0	-0.02835	0	-0.00384
0.05506	0.01802	0.09009	-0.03364	0.05005	-0.04878	0.2546	-0.0393	0.06006	-0.0217	0.07007	0.01199	0.05506	-0.02824	0.086	-0.00266
0.11011	0.02046	0.18018	-0.03265	0.1001	-0.04793	0.30919	-0.03812	0.12012	-0.02151	0.14014	0.01255	0.11011	-0.02812	0.17201	-0.00137
0.16517	0.02312	0.27027	-0.03143	0.15015	-0.04696	0.36379	-0.03675	0.18018	-0.0213	0.21021	0.01313	0.16517	-0.02797	0.25801	5.47763e-05
0.22022	0.02603	0.36036	-0.02991	0.2002	-0.04586	0.41838	-0.03519	0.24024	-0.02106	0.28028	0.01374	0.22022	-0.02781	0.34402	0.00162
0.27528	0.0292	0.45045	-0.02805	0.25025	-0.04461	0.47298	-0.0334	0.3003	-0.0208	0.35035	0.01437	0.27528	-0.02762	0.43002	0.00333
0.33033	0.03267	0.5	-0.02685	0.3003	-0.04321	0.52757	-0.03136	0.36036	-0.02051	0.42042	0.01504	0.33033	-0.0274	0.51602	0.00522
0.38539	0.03648	0.54054	-0.02577	0.35035	-0.04163	0.58217	-0.02904	0.42042	-0.02018	0.49049	0.01573	0.38539	-0.02716	0.60203	0.00729
0.44044	0.04064	0.63063	-0.023	0.4004	-0.03987	0.6	-0.02821	0.48048	-0.01982	0.56056	0.01645	0.44044	-0.02689	0.68803	0.00958
0.4955	0.0452	0.72072	-0.01965	0.45045	-0.03789	0.63676	-0.0264	0.5	-0.0197	0.63063	0.01721	0.4955	-0.02658	0.77404	0.01209
0.55055	0.05021	0.81081	-0.01559	0.5005	-0.03568	0.69136	-0.0234	0.54054	-0.01943	0.7007	0.01801	0.55055	-0.02624	0.86004	0.01485
0.60561	0.0557	0.9009	-0.01069	0.55055	-0.03322	0.74596	-0.01999	0.6006	-0.019	0.77077	0.01884	0.60561	-0.02586	0.94604	0.0179
0.66066	0.06173	0.99099	-0.00478	0.6006	-0.03047	0.80055	-0.01614	0.66066	-0.01852	0.84084	0.01971	0.66066	-0.02544	1.03205	0.02125
0.71572	0.06835	1	-0.00413	0.65065	-0.02742	0.85515	-0.01177	0.72072	-0.01799	0.91091	0.02062	0.71572	-0.02497	1.11805	0.02495
0.77077	0.07562	1.08108	0.00233	0.7007	-0.02403	0.90974	-0.00685	0.78078	-0.01742	0.98098	0.02158	0.77077	-0.02445	1.20406	0.02902
0.82583	0.0836	1.17117	0.01085	0.75075	-0.02026	0.96434	-0.00129	0.84084	-0.01679	1	0.02185	0.82583	-0.02388	1.29006	0.03349
0.88088	0.09235	1.26126	0.02105	0.8008	-0.0161	1	0.00272	0.9009	-0.01609	1.05105	0.02258	0.88088	-0.02325	1.37606	0.03842
0.93594	0.10194	1.35135	0.03321	0.85085	-0.01149	1.01893	0.00497	0.96096	-0.01534	1.12112	0.02363	0.93594	-0.02256	1.46207	0.04384
0.94864	0.10428	1.44144	0.04761	0.9009	-0.0064	1.07353	0.01201	1	-0.0148	1.19119	0.02474	0.99099	-0.02179	1.54807	0.04978
0.99099	0.11243	1.5	0.05831	0.95095	-0.00079603	1.12812	0.01991	1.02102	-0.01451	1.26126	0.02589	1	-0.02166	1.63408	0.05629
1.04605	0.12387	1.53153	0.06454	1.001	0.00537	1.18272	0.02875	1.08108	-0.0136	1.33133	0.02711	1.04605	-0.02095	1.72008	0.06341
1.1011	0.13632	1.62162	0.08421	1.00287	0.00561	1.23732	0.0386	1.14114	-0.0126	1.4014	0.02839	1.1011	-0.02003	1.80608	0.07118
1.15616	0.14981	1.71171	0.10673	1.05105	0.01214	1.29191	0.04955	1.2012	-0.01152	1.47147	0.02973	1.15616	-0.01902	1.89209	0.07961
1.21121	0.16435	1.8018	0.13199	1.1011	0.01954	1.34651	0.06167	1.26126	-0.01033	1.54154	0.03114	1.21121	-0.0179	1.97809	0.08872
1.26627	0.17993	1.89189	0.15957	1.15115	0.02763	1.4	0.07471	1.32132	-0.00902	1.61161	0.03262	1.26627	-0.01668	2.0641	0.09852
1.32132	0.19647	1.98198	0.18868	1.2012	0.03643	1.4011	0.07499	1.38138	-0.0076	1.68168	0.03418	1.32132	-0.01534	2.1501	0.10897
1.37638	0.21388	2.07207	0.21807	1.25125	0.04596	1.4557	0.08955	1.44144	-0.00604	1.75175	0.03582	1.37638	-0.01387	2.23611	0.12004
1.43143	0.23197	2.1039	0.22822	1.3013	0.05625	1.51029	0.10534	1.5015	-0.00434	1.82182	0.03754	1.43143	-0.01226	2.32211	0.13164
1.48649	0.25049	2.16216	0.24611	1.35135	0.0673	1.56489	0.1223	1.56156	-0.00248	1.89189	0.03935	1.48649	-0.01049	2.40811	0.14366
1.54154	0.26911	2.25225	0.27105	1.4014	0.07911	1.61948	0.14031	1.62162	-0.000440566	1.96196	0.04126	1.54154	-0.00856	2.49412	0.15592
1.5966	0.28743	2.34234	0.29125	1.45145	0.09164	1.67408	0.1592	1.68168	0.00179	2	0.04233	1.5966	-0.00643	2.58012	0.16824
1.65165	0.30498	2.43243	0.30555	1.5015	0.10484	1.72868	0.1787	1.74174	0.00423	2.03203	0.04326	1.65165	-0.0041	2.66613	0.18036
1.70671	0.32125	2.52252	0.31347	1.55155	0.11864	1.78327	0.19849	1.8018	0.00689	2.1021	0.04537	1.70671	-0.00155	2.75213	0.19201
1.76176	0.33572	2.61261	0.31522	1.6016	0.13294	1.83787	0.21816	1.86186	0.00981	2.17217	0.04759	1.76176	0.00124	2.83155	0.2021
1.81682	0.34792	2.7027	0.3116	1.65165	0.1476	1.85165	0.22306	1.92192	0.01301	2.24224	0.04992	1.81682	0.0043	2.83813	0.2029
1.85897	0.35546	2.79279	0.30373	1.7017	0.16247	1.89246	0.23727	1.98198	0.0165	2.31231	0.05237	1.87187	0.00765	2.92414	0.21275
1.87187	0.35743	2.81988	0.30071	1.75175	0.17734	1.94706	0.25534	2	0.01761	2.38238	0.05495	1.92693	0.01132	3.01014	0.22129
1.92693	0.36397	2.88288	0.29279	1.8018	0.19203	2.00165	0.2719	2.04204	0.02032	2.45245	0.05766	1.98198	0.01534	3.09615	0.22828
1.98198	0.3674	2.97297	0.27988	1.8274	0.1994	2.05625	0.28653	2.1021	0.0245	2.52252	0.06051	2	0.01674	3.18215	0.23358
2.03704	0.36774	3.06306	0.26591	1.85185	0.20631	2.11085	0.29887	2.16216	0.02906	2.59259	0.0635	2.03704	0.01974	3.26815	0.23708
2.09209	0.36513	3.15315	0.25158	1.9019	0.21995	2.16544	0.30868	2.22222	0.03405	2.66266	0.06663	2.09209	0.02454	3.35416	0.23879
2.14715	0.35987	3.24324	0.23739	1.95195	0.23274	2.22004	0.31586	2.28228	0.03949	2.73273	0.06992	2.14715	0.02979	3.44016	0.23876
2.2022	0.35231	3.33333	0.22365	2.002	0.24446	2.27463	0.32039	2.34234	0.04542	2.8028	0.07336	2.2022	0.03552	3.52617	0.23713
2.25726	0.34288	3.42342	0.21058	2.05205	0.25496	2.2961	0.32146	2.4024	0.05188	2.87287	0.07696	2.25726	0.04177	3.61217	0.23407
2.31231	0.33199	3.51351	0.19829	2.1021	0.26408	2.32923	0.32238	2.46246	0.0589	2.94294	0.08072	2.31231	0.04858	3.69817	0.22979
2.36737	0.32006	3.53586	0.19537	2.15215	0.27173	2.38382	0.32205	2.52252	0.06651	3	0.0839	2.36737	0.05597	3.78418	0.2245
2.42242	0.30746	3.6036	0.18681	2.2022	0.27786	2.43842	0.31964	2.58258	0.07475	3.01301	0.08464	2.42242	0.06399	3.87018	0.21843
2.47748	0.29449	3.69369	0.17615	2.25225	0.28246	2.49301	0.31546	2.64264	0.08364	3.08308	0.08873	2.47748	0.07266	3.88328	0.21744
2.53253	0.28144	3.78378	0.16629	2.3023	0.28556	2.54761	0.30982	2.7027	0.0932	3.15315	0.09297	2.53253	0.08201	3.95619	0.21177
2.58759	0.2685	3.87387	0.15718	2.35235	0.28723	2.60221	0.30302	2.76276	0.10343	3.22322	0.09736	2.58759	0.09205	4.04219	0.20472
2.64264	0.25584	3.96396	0.14877	2.4024	0.28757	2.6568	0.29535	2.82282	0.11432	3.29329	0.1019	2.64264	0.1028	4.12819	0.19743
2.6977	0.24357	4.05405	0.14101	2.45245	0.2867	2.7114	0.28704	2.88288	0.12586	3.36336	0.10658	2.6977	0.11423	4.2142	0.19004
2.75275	0.23179	4.14414	0.13385	2.5025	0.28475	2.74055	0.28243	2.94294	0.13798	3.43343	0.11138	2.75275	0.12632	4.3002	0.18266
2.7693	0.22834	4.23423	0.12724	2.55255	0.28185	2.76599	0.27833	3.003	0.15062	3.5035	0.11629	2.80781	0.13902	4.38621	0.17537
2.80781	0.22053	4.25183	0.12601	2.6026	0.27815	2.82059	0.26938	3.06306	0.16368	3.57357	0.12129	2.86286	0.15225	4.47221	0.16824
2.86286	0.20983	4.32432	0.12113	2.65193	0.27384	2.87518	0.26035	3.12312	0.17703	3.64364	0.12635	2.91792	0.16591	4.55821	0.16131
2.91792	0.19969	4.41441	0.11548	2.65265	0.27378	2.92978	0.25135	3.18318	0.19049	3.71371	0.13144	2.97297	0.17986	4.64422	0.15463
2.97297	0.19013	4.5045	0.11024	2.7027	0.26886	2.98437	0.24247	3.24324	0.20388	3.78378	0.13654	3	0.18677	4.73022	0.14822
3.02803	0.18111	4.59459	0.10538	2.75275	0.26351	3.03897	0.23379	3.3033	0.21699	3.85385	0.1416	3.02803	0.19394	4.81623	0.14208
3.08308	0.17264	4.68468	0.10086	2.8028	0.25783	3.09357	0.22536	3.36336	0.22957	3.92392	0.14658	3.08308	0.20795	4.90223	0.13623
3.13814	0.16467	4.77477	0.09665	2.85285	0.25192	3.14816	0.2172	3.42342	0.24139	3.99399	0.15144	3.13814	0.22167	4.93501	0.13407
3.19319	0.15719	4.86486	0.09273	2.9029	0.24586	3.185	0.21186	3.48348	0.2522	4	0.15185	3.19319	0.23488	4.98823	0.13066
3.24825	0.15017	4.95495	0.08906	2.95295	0.2397	3.20276	0.20934	3.54354	0.26181	4.06406	0.15614	3.24825	0.24733	5.07424	0.12537
3.3033	0.14358	4.96781	0.08856	3.003	0.23352	3.25735	0.2018	3.6036	0.27001	4.13413	0.16061	3.3033	0.25879	5.16024	0.12035
3.35836	0.1374	5.04505	0.08564	3.05305	0.22735	3.31195	0.19457	3.66366	0.27667	4.2042	0.16482	3.35836	0.26903	5.24625	0.11559
3.41341	0.1316	5.13514	0.08243	3.1031	0.22123	3.36654	0.18767	3.72372	0.28171	4.27427	0.16871	3.41341	0.27789	5.33225	0.11108
3.46847	0.12614	5.22523	0.07942	3.15315	0.21521	3.42114	0.18108	3.78378	0.28509	4.34434	0.17223	3.46847	0.28521	5.41825	0.10682
3.52352	0.12102	5.31532	0.07659	3.2032	0.20929	3.47573	0.17479	3.84384	0.28683	4.41441	0.17535	3.52352	0.2909	5.50426	0.10278
3.57858	0.1162	5.40541	0.07393	3.25325	0.2035	3.53033	0.16881	3.89294	0.28708	4.48448	0.17802	3.57858	0.29493	5.59026	0.09896
3.63363	0.11167	5.4955	0.07143	3.3033	0.19786	3.58493	0.16311	3.9039	0.287	4.55455	0.1802	3.63363	0.29731	5.67627	0.09534
3.67963	0.10809	5.58559	0.06906	3.35335	0.19237	3.62945	0.15866	3.96396	0.28571	4.62462	0.18188	3.68869	0.29809	5.76227	0.09191
3.68869	0.1074	5.67568	0.06683	3.4034	0.18704	3.63952	0.15768	4.02402	0.28311	4.69469	0.18303	3.74374	0.29738	5.84827	0.08866
3.74374	0.10338	5.68379	0.06664	3.45345	0.18188	3.69412	0.15252	4.08408	0.27935	4.76476	0.18365	3.7988	0.29531	5.93428	0.08559
3.7988	0.09959	5.76577	0.06472	3.47646	0.17957	3.74871	0.1476	4.14414	0.27461	4.83483	0.18374	3.85385	0.29204	5.98674	0.08379
3.85385	0.09601	5.85586	0.06272	3.5035	0.17689	3.80331	0.14292	4.2042	0.26906	4.9049	0.18331	3.90891	0.28773	6.02028	0.08267
3.90891	0.09263	5.94595	0.06083	3.55355	0.17206	3.8579	0.13847	4.26426	0.26287	4.97497	0.18238	3.96396	0.28255	6.10629	0.07991
3.96396	0.08943	6.03604	0.05903	3.6036	0.1674	3.9125	0.13422	4.32432	0.25619	5	0.18193	4	0.27876	6.19229	0.07728
4.01902	0.0864	6.12613	0.05733	3.65365	0.1629	3.96709	0.13018	4.38438	0.24915	5.04505	0.18097	4.01902	0.27666	6.27829	0.07479
4.07407	0.08354	6.21622	0.0557	3.7037	0.15856	4.02169	0.12633	4.44444	0.24189	5.11512	0.17911	4.07407	0.27021	6.3643	0.07242
4.12913	0.08082	6.30631	0.05416	3.75375	0.15438	4.07389	0.12281	4.5045	0.2345	5.18519	0.17685	4.12913	0.26336	6.4503	0.07016
4.18418	0.07824	6.3964	0.05268	3.8038	0.15035	4.07629	0.12265	4.56456	0.22708	5.25526	0.17422	4.18418	0.25621	6.53631	0.06802
4.23924	0.0758	6.39977	0.05263	3.85385	0.14647	4.13088	0.11914	4.62462	0.2197	5.32533	0.17127	4.23924	0.24889	6.62231	0.06598
4.29429	0.07347	6.48649	0.05128	3.9039	0.14273	4.18548	0.1158	4.68468	0.21241	5.3954	0.16804	4.29429	0.24148	6.70832	0.06403
4.34935	0.07126	6.57658	0.04994	3.95395	0.13913	4.24007	0.1126	4.74474	0.20526	5.46547	0.16457	4.34935	0.23406	6.79432	0.06218
4.4044	0.06915	6.66667	0.04866	4.004	0.13566	4.29467	0.10954	4.75961	0.20352	5.53554	0.16091	4.4044	0.2267	6.88032	0.06041
4.45946	0.06715	6.75676	0.04743	4.05405	0.13232	4.34926	0.10662	4.8048	0.19829	5.60561	0.15709	4.45946	0.21944	6.96633	0.05872
4.51451	0.06524	6.84685	0.04626	4.1041	0.12911	4.40386	0.10382	4.86486	0.19152	5.67568	0.15317	4.51451	0.21232	7.03846	0.05736
4.56957	0.06341	6.93694	0.04513	4.15415	0.12601	4.45845	0.10115	4.92492	0.18496	5.74575	0.14916	4.56957	0.20539	7.05233	0.0571
4.58996	0.06276	7.02703	0.04406	4.2042	0.12302	4.51305	0.09858	4.98498	0.17864	5.81582	0.14511	4.62462	0.19865	7.13834	0.05556
4.62462	0.06167	7.11575	0.04304	4.25425	0.12014	4.51834	0.09834	5.04505	0.17256	5.88589	0.14104	4.67968	0.19212	7.22434	0.05408
4.67968	0.06	7.11712	0.04302	4.30099	0.11754	4.56765	0.09612	5.10511	0.16672	5.95596	0.13697	4.73473	0.18582	7.31034	0.05267
4.73473	0.05841	7.20721	0.04203	4.3043	0.11736	4.62224	0.09377	5.16517	0.16112	6	0.13443	4.78979	0.17974	7.39635	0.05131
4.78979	0.05689	7.2973	0.04108	4.35435	0.11468	4.67684	0.0915	5.22523	0.15575	6.02603	0.13294	4.84484	0.1739	7.48235	0.05001
4.84484	0.05543	7.38739	0.04016	4.4044	0.1121	4.73143	0.08933	5.28529	0.15062	6.0961	0.12895	4.8999	0.16829	7.56836	0.04877
4.8999	0.05403	7.47748	0.03928	4.45445	0.10961	4.78603	0.08724	5.34535	0.14571	6.16617	0.12502	4.95495	0.1629	7.65436	0.04757
4.95495	0.05269	7.56757	0.03843	4.5045	0.1072	4.84062	0.08524	5.40541	0.14102	6.23624	0.12116	5	0.15867	7.74036	0.04642
5.01001	0.05141	7.65766	0.03761	4.55455	0.10488	4.89522	0.08331	5.46547	0.13653	6.30631	0.1174	5.01001	0.15774	7.82637	0.04532
5.06507	0.05017	7.74775	0.03682	4.6046	0.10264	4.94981	0.08145	5.52553	0.13225	6.37638	0.11372	5.06507	0.1528	7.91237	0.04426
5.12012	0.04899	7.83173	0.03611	4.65465	0.10047	4.96279	0.08102	5.58559	0.12816	6.44645	0.11015	5.12012	0.14806	7.99838	0.04324
5.17518	0.04785	7.83784	0.03606	4.7047	0.09838	5.00441	0.07966	5.62627	0.1255	6.51652	0.10668	5.17518	0.14353	8.08438	0.04226
5.23023	0.04675	7.92793	0.03532	4.75475	0.09635	5.05901	0.07794	5.64565	0.12426	6.58659	0.10331	5.23023	0.13919	8.09019	0.04219
5.28529	0.0457	8.01802	0.03461	4.8048	0.09439	5.1136	0.07628	5.70571	0.12053	6.65666	0.10005	5.28529	0.13504	8.17038	0.04131
5.34034	0.04469	8.10811	0.03393	4.85485	0.0925	5.1682	0.07468	5.76577	0.11696	6.72673	0.09691	5.34034	0.13107	8.25639	0.0404
5.3954	0.04371	8.1982	0.03327	4.9049	0.09066	5.22279	0.07313	5.82583	0.11356	6.7968	0.09387	5.3954	0.12727	8.34239	0.03952
5.45045	0.04277	8.28829	0.03263	4.95495	0.08889	5.27739	0.07164	5.88589	0.1103	6.86687	0.09094	5.45045	0.12363	8.4284	0.03868
5.50028	0.04194	8.37838	0.03201	5.00501	0.08717	5.33198	0.0702	5.94595	0.10719	6.93694	0.08812	5.50551	0.12015	8.5144	0.03786
5.50551	0.04186	8.46847	0.03141	5.05506	0.0855	5.38658	0.06881	6.00601	0.10421	7	0.08566	5.56056	0.11681	8.6004	0.03707
5.56056	0.04098	8.5477	0.03089	5.10511	0.08389	5.40724	0.06829	6.06607	0.10136	7.00701	0.0854	5.61562	0.11362	8.68641	0.03631
5.61562	0.04013	8.55856	0.03082	5.12552	0.08324	5.44117	0.06746	6.12613	0.09864	7.07708	0.08278	5.67067	0.11055	8.77241	0.03557
5.67067	0.03932	8.64865	0.03026	5.15516	0.08232	5.49577	0.06616	6.18619	0.09603	7.14715	0.08026	5.72573	0.10762	8.85842	0.03486
5.72573	0.03853	8.73874	0.02972	5.20521	0.0808	5.55037	0.0649	6.24625	0.09352	7.21722	0.07784	5.78078	0.10481	8.94442	0.03417
5.78078	0.03776	8.82883	0.02919	5.25526	0.07933	5.60496	0.06368	6.30631	0.09113	7.28729	0.07551	5.83584	0.10211	9.03042	0.03351
5.83584	0.03702	8.91892	0.02867	5.30531	0.0779	5.65956	0.0625	6.36637	0.08883	7.35736	0.07327	5.89089	0.09952	9.11643	0.03286
5.89089	0.03631	9.00901	0.02817	5.35536	0.07651	5.71415	0.06136	6.42643	0.08662	7.42743	0.07112	5.94595	0.09703	9.14192	0.03267
5.94595	0.03562	9.0991	0.02769	5.40541	0.07517	5.76875	0.06025	6.48649	0.0845	7.4975	0.06905	6	0.09468	9.20243	0.03224
6.001	0.03495	9.18919	0.02722	5.45546	0.07386	5.82334	0.05918	6.49294	0.08428	7.56757	0.06707	6.001	0.09464	9.28844	0.03163
6.05606	0.0343	9.26368	0.02684	5.50551	0.07258	5.85169	0.05863	6.54655	0.08247	7.63764	0.06516	6.05606	0.09235	9.37444	0.03104
6.11111	0.03367	9.27928	0.02676	5.55556	0.07135	5.87794	0.05813	6.60661	0.08051	7.70771	0.06332	6.11111	0.09014	9.46044	0.03047
6.16617	0.03306	9.36937	0.02632	5.60561	0.07015	5.93254	0.05712	6.66667	0.07863	7.77778	0.06156	6.16617	0.08802	9.54645	0.02992
6.22122	0.03247	9.45946	0.02588	5.65566	0.06898	5.98713	0.05614	6.72673	0.07683	7.84785	0.05986	6.22122	0.08598	9.63245	0.02939
6.27628	0.0319	9.54955	0.02546	5.70571	0.06784	6.04173	0.05519	6.78679	0.07509	7.91792	0.05823	6.27628	0.08401	9.71846	0.02887
6.33133	0.03134	9.63964	0.02505	5.75576	0.06673	6.09632	0.05426	6.84685	0.07341	7.98799	0.05666	6.33133	0.08212	9.80446	0.02836
6.38639	0.0308	9.72973	0.02465	5.80581	0.06565	6.15092	0.05336	6.90691	0.0718	8	0.0564	6.38639	0.08029	9.89046	0.02787
6.41061	0.03057	9.81982	0.02427	5.85586	0.0646	6.20551	0.05249	6.96697	0.07025	8.05806	0.05515	6.44144	0.07853	9.97647	0.02739
6.44144	0.03028	9.90991	0.02389	5.90591	0.06358	6.26011	0.05163	7.02703	0.06875	8.12813	0.0537	6.4965	0.07684	10.0625	0.02693
6.4965	0.02977	9.97966	0.0236	5.95005	0.0627	6.29613	0.05109	7.08709	0.0673	8.1982	0.05231	6.55155	0.0752	10.1485	0.02648
6.55155	0.02927	10	0.02352	5.95596	0.06259	6.3147	0.05081	7.14715	0.06591	8.26827	0.05096	6.60661	0.07362	10.1936	0.02625
6.60661	0.02879	10.0901	0.02316	6.00601	0.06162	6.3693	0.05	7.20721	0.06456	8.33834	0.04967	6.66166	0.0721	10.2345	0.02604
6.66166	0.02832	10.1802	0.02281	6.05606	0.06067	6.4239	0.04922	7.26727	0.06326	8.40841	0.04842	6.71672	0.07062	10.3205	0.02562
6.71672	0.02786	10.2703	0.02247	6.10611	0.05975	6.47849	0.04845	7.32733	0.062	8.47848	0.04722	6.77177	0.0692	10.4065	0.0252
6.77177	0.02742	10.3604	0.02213	6.15616	0.05885	6.53309	0.04771	7.3596	0.06135	8.54855	0.04606	6.82683	0.06782	10.4925	0.0248
6.82683	0.02699	10.4505	0.02181	6.20621	0.05797	6.58768	0.04699	7.38739	0.06079	8.61862	0.04494	6.88188	0.06649	10.5785	0.0244
6.88188	0.02657	10.5405	0.02149	6.25626	0.05711	6.64228	0.04628	7.44745	0.05962	8.68869	0.04387	6.93694	0.0652	10.6645	0.02402
6.93694	0.02616	10.6306	0.02118	6.30631	0.05628	6.69687	0.04559	7.50751	0.05848	8.75876	0.04283	6.99199	0.06396	10.7505	0.02365
6.99199	0.02576	10.6956	0.02096	6.35636	0.05546	6.74058	0.04505	7.56757	0.05738	8.82883	0.04183	7	0.06378	10.8365	0.02328
7.04705	0.02537	10.7207	0.02088	6.40641	0.05466	6.75147	0.04492	7.62763	0.05631	8.8989	0.04086	7.04705	0.06275	10.9225	0.02293
7.1021	0.02499	10.8108	0.02058	6.45646	0.05388	6.80606	0.04427	7.68769	0.05528	8.96897	0.03993	7.1021	0.06158	11.0085	0.02258
7.15716	0.02462	10.9009	0.02029	6.50651	0.05312	6.86066	0.04363	7.74775	0.05428	9	0.03953	7.15716	0.06045	11.0945	0.02224
7.21221	0.02426	10.991	0.02001	6.55656	0.05238	6.91526	0.043	7.80781	0.05331	9.03904	0.03903	7.21221	0.05935	11.1805	0.02191
7.26727	0.02391	11.0811	0.01973	6.60661	0.05165	6.96985	0.04239	7.86787	0.05238	9.10911	0.03816	7.26727	0.05828	11.2454	0.02167
7.32094	0.02357	11.1712	0.01946	6.65666	0.05094	7.02445	0.0418	7.92793	0.05146	9.17918	0.03731	7.32232	0.05724	11.2665	0.02159
7.32232	0.02356	11.2613	0.0192	6.70671	0.05025	7.07904	0.04122	7.98799	0.05058	9.24925	0.0365	7.37738	0.05624	11.3525	0.02128
7.37738	0.02323	11.3514	0.01894	6.75676	0.04957	7.13364	0.04065	8.04805	0.04972	9.31932	0.03571	7.43243	0.05527	11.4385	0.02097
7.43243	0.0229	11.4116	0.01877	6.77458	0.04933	7.18503	0.04013	8.10811	0.04889	9.38939	0.03495	7.48749	0.05432	11.5245	0.02067
7.48749	0.02258	11.4414	0.01869	6.80681	0.04891	7.18823	0.0401	8.16817	0.04808	9.45946	0.03422	7.54254	0.0534	11.6105	0.02038
7.54254	0.02227	11.5315	0.01844	6.85686	0.04826	7.24283	0.03956	8.22627	0.04732	9.52953	0.0335	7.5976	0.05251	11.6966	0.02009
7.5976	0.02196	11.6216	0.0182	6.90691	0.04762	7.29742	0.03903	8.22823	0.04729	9.5996	0.03281	7.65265	0.05164	11.7826	0.01981
7.65265	0.02166	11.7117	0.01796	6.95696	0.047	7.35202	0.03851	8.28829	0.04652	9.66967	0.03215	7.70771	0.05079	11.8686	0.01954
7.70771	0.02137	11.8018	0.01772	7.00701	0.04639	7.40662	0.038	8.34835	0.04578	9.73974	0.0315	7.76276	0.04997	11.9546	0.01927
7.76276	0.02109	11.8919	0.0175	7.05706	0.04579	7.46121	0.03751	8.40841	0.04506	9.80981	0.03087	7.81782	0.04917	12.0406	0.01901
7.81782	0.02081	11.982	0.01727	7.10711	0.0452	7.51581	0.03702	8.46847	0.04435	9.87988	0.03026	7.87287	0.04839	12.1266	0.01875
7.87287	0.02053	12.0721	0.01705	7.15716	0.04463	7.5704	0.03655	8.52853	0.04367	9.94995	0.02967	7.92793	0.04763	12.2126	0.0185
7.92793	0.02027	12.1276	0.01692	7.20721	0.04407	7.625	0.03609	8.58859	0.043	10	0.02926	7.98298	0.04689	12.2971	0.01826
7.98298	0.02001	12.1622	0.01684	7.25726	0.04352	7.62948	0.03605	8.64865	0.04235	10.02	0.0291	8	0.04667	12.2986	0.01826
8.03804	0.01975	12.2523	0.01663	7.30731	0.04298	7.67959	0.03563	8.70871	0.04172	10.0901	0.02854	8.03804	0.04617	12.3846	0.01802
8.09309	0.0195	12.3423	0.01642	7.35736	0.04245	7.73419	0.03519	8.76877	0.0411	10.1602	0.02801	8.09309	0.04547	12.4706	0.01778
8.14815	0.01926	12.4324	0.01622	7.40741	0.04193	7.78878	0.03475	8.82883	0.0405	10.2302	0.02748	8.14815	0.04479	12.5566	0.01755
8.2032	0.01902	12.5225	0.01602	7.45746	0.04142	7.84338	0.03432	8.88889	0.03991	10.3003	0.02698	8.2032	0.04412	12.6426	0.01733
8.23127	0.0189	12.6126	0.01583	7.50751	0.04093	7.89798	0.0339	8.94895	0.03934	10.3704	0.02648	8.25826	0.04347	12.7286	0.01711
8.25826	0.01878	12.7027	0.01564	7.55756	0.04044	7.95257	0.03349	9.00901	0.03878	10.4404	0.026	8.31331	0.04284	12.8146	0.01689
8.31331	0.01855	12.7928	0.01545	7.59911	0.04004	8.00717	0.03309	9.06907	0.03824	10.5105	0.02554	8.36837	0.04222	12.9006	0.01668
8.36837	0.01832	12.8436	0.01534	7.60761	0.03996	8.06176	0.0327	9.09293	0.03803	10.5806	0.02508	8.42342	0.04162	12.9866	0.01647
8.42342	0.0181	12.8829	0.01526	7.65766	0.03949	8.07393	0.03261	9.12913	0.03771	10.6507	0.02464	8.47848	0.04103	13.0726	0.01627
8.47848	0.01789	12.973	0.01508	7.70771	0.03902	8.11636	0.03231	9.18919	0.03719	10.7207	0.02421	8.53353	0.04045	13.1586	0.01607
8.53353	0.01767	13.0631	0.01491	7.75776	0.03857	8.17095	0.03193	9.24925	0.03668	10.7908	0.0238	8.58859	0.03989	13.2446	0.01587
8.58859	0.01747	13.1532	0.01473	7.80781	0.03812	8.22555	0.03156	9.30931	0.03619	10.8609	0.02339	8.64364	0.03934	13.3306	0.01568
8.64364	0.01726	13.2432	0.01456	7.85786	0.03769	8.28014	0.03119	9.36937	0.03571	10.9309	0.023	8.6987	0.0388	13.3488	0.01564
8.6987	0.01706	13.3333	0.01439	7.90791	0.03726	8.33474	0.03084	9.42943	0.03523	11	0.02262	8.75375	0.03828	13.4166	0.01549
8.75375	0.01686	13.4234	0.01423	7.95796	0.03684	8.38934	0.03048	9.48949	0.03477	11.001	0.02261	8.80881	0.03777	13.5026	0.0153
8.80881	0.01667	13.5135	0.01406	8.00801	0.03642	8.44393	0.03014	9.54955	0.03432	11.0711	0.02224	8.86386	0.03726	13.5886	0.01512
8.86386	0.01648	13.5595	0.01398	8.05806	0.03601	8.49853	0.0298	9.60961	0.03388	11.1411	0.02187	8.91892	0.03677	13.6746	0.01494
8.91892	0.01629	13.6036	0.0139	8.10811	0.03561	8.51838	0.02968	9.66967	0.03345	11.2112	0.02152	8.97397	0.03629	13.7607	0.01477
8.97397	0.01611	13.6937	0.01375	8.15816	0.03522	8.55312	0.02947	9.72973	0.03303	11.2813	0.02117	9	0.03607	13.8467	0.0146
9.02903	0.01593	13.7838	0.01359	8.20821	0.03483	8.60772	0.02914	9.78979	0.03262	11.3514	0.02084	9.02903	0.03582	13.9327	0.01443
9.08408	0.01576	13.8739	0.01344	8.25826	0.03445	8.66231	0.02882	9.84985	0.03221	11.4214	0.02051	9.08408	0.03537	14.0187	0.01426
9.13914	0.01558	13.964	0.01329	8.30831	0.03408	8.71691	0.02851	9.90991	0.03182	11.4915	0.02019	9.13914	0.03492	14.1047	0.0141
9.1416	0.01558	14.0541	0.01314	8.35836	0.03371	8.7715	0.0282	9.9596	0.0315	11.5616	0.01987	9.19419	0.03448	14.1907	0.01394
9.19419	0.01541	14.1441	0.013	8.40841	0.03335	8.8261	0.02789	9.96997	0.03143	11.6316	0.01957	9.24925	0.03404	14.2767	0.01378
9.24925	0.01525	14.2342	0.01286	8.42364	0.03324	8.8807	0.02759	10.03	0.03105	11.7017	0.01927	9.3043	0.03362	14.3627	0.01363
9.3043	0.01508	14.2755	0.01279	8.45846	0.033	8.93529	0.0273	10.0901	0.03068	11.7718	0.01898	9.35936	0.03321	14.4006	0.01356
9.35936	0.01492	14.3243	0.01272	8.50851	0.03265	8.96282	0.02715	10.1502	0.03032	11.8418	0.01869	9.41441	0.0328	14.4487	0.01348
9.41441	0.01476	14.4144	0.01258	8.55856	0.0323	8.98989	0.02701	10.2102	0.02996	11.9119	0.01842	9.46947	0.03241	14.5347	0.01333
9.46947	0.01461	14.5045	0.01245	8.60861	0.03196	9.04448	0.02673	10.2703	0.02961	11.982	0.01815	9.52452	0.03202	14.6207	0.01318
9.52452	0.01446	14.5946	0.01231	8.65866	0.03163	9.09908	0.02645	10.3303	0.02927	12	0.01808	9.57958	0.03163	14.7067	0.01304
9.57958	0.01431	14.6847	0.01218	8.70871	0.0313	9.15367	0.02617	10.3904	0.02893	12.052	0.01788	9.63463	0.03126	14.7927	0.01289
9.63463	0.01416	14.7748	0.01205	8.75876	0.03098	9.20827	0.0259	10.4505	0.0286	12.1221	0.01762	9.68969	0.03089	14.8787	0.01275
9.68969	0.01401	14.8649	0.01192	8.80881	0.03066	9.26286	0.02564	10.5105	0.02828	12.1922	0.01737	9.74474	0.03053	14.9647	0.01262
9.74474	0.01387	14.955	0.0118	8.85886	0.03035	9.31746	0.02538	10.5706	0.02796	12.2623	0.01712	9.7998	0.03018	15.0507	0.01248
9.7998	0.01373	14.9915	0.01175	8.90891	0.03004	9.37206	0.02512	10.6306	0.02765	12.3323	0.01688	9.85485	0.02983	15.1367	0.01235
9.85485	0.01359	15.045	0.01168	8.95896	0.02974	9.40727	0.02496	10.6907	0.02735	12.4024	0.01665	9.90991	0.02949	15.2227	0.01222
9.90991	0.01345	15.1351	0.01155	9.00901	0.02944	9.42665	0.02487	10.7508	0.02705	12.4725	0.01642	9.96496	0.02916	15.3087	0.01209
9.96496	0.01332	15.2252	0.01143	9.05906	0.02915	9.48125	0.02462	10.8108	0.02676	12.5425	0.01619	10	0.02895	15.3947	0.01196
10.02	0.01319	15.3153	0.01132	9.10911	0.02886	9.53584	0.02437	10.8263	0.02668	12.6126	0.01597	10.02	0.02883	15.4523	0.01188
10.0519	0.01311	15.4054	0.0112	9.15916	0.02857	9.59044	0.02413	10.8709	0.02647	12.6827	0.01575	10.0751	0.02851	15.4807	0.01184
10.0751	0.01306	15.4955	0.01109	9.20921	0.02829	9.64503	0.02389	10.9309	0.02619	12.7528	0.01554	10.1301	0.02819	15.5667	0.01172
10.1301	0.01293	15.5856	0.01097	9.24817	0.02808	9.69963	0.02366	10.991	0.02591	12.8228	0.01533	10.1852	0.02788	15.6527	0.0116
10.1852	0.0128	15.6757	0.01086	9.25926	0.02802	9.75423	0.02343	11.0511	0.02564	12.8929	0.01513	10.2402	0.02758	15.7387	0.01148
10.2402	0.01268	15.7075	0.01082	9.30931	0.02774	9.80882	0.0232	11.1111	0.02537	12.963	0.01493	10.2953	0.02728	15.8247	0.01136
10.2953	0.01256	15.7658	0.01075	9.35936	0.02748	9.85172	0.02303	11.1712	0.02511	13	0.01483	10.3504	0.02699	15.9108	0.01124
10.3504	0.01244	15.8559	0.01064	9.40941	0.02721	9.86342	0.02298	11.2312	0.02485	13.033	0.01474	10.4054	0.0267	15.9968	0.01113
10.4054	0.01232	15.9459	0.01054	9.45946	0.02695	9.91801	0.02276	11.2913	0.0246	13.1031	0.01455	10.4605	0.02641	16.0828	0.01102
10.4605	0.0122	16.036	0.01043	9.50951	0.02669	9.97261	0.02254	11.3514	0.02435	13.1732	0.01436	10.5155	0.02613	16.1688	0.01091
10.5155	0.01209	16.1261	0.01033	9.55956	0.02644	10.0272	0.02233	11.4114	0.0241	13.2432	0.01418	10.5706	0.02586	16.2548	0.0108
10.5706	0.01198	16.2162	0.01023	9.60961	0.02619	10.0818	0.02212	11.4715	0.02386	13.3133	0.014	10.6256	0.02559	16.3408	0.01069
10.6256	0.01186	16.3063	0.01013	9.65966	0.02594	10.1364	0.02191	11.5315	0.02362	13.3834	0.01383	10.6807	0.02533	16.4268	0.01059
10.6807	0.01175	16.3964	0.01003	9.70971	0.0257	10.191	0.0217	11.5916	0.02339	13.4535	0.01365	10.7357	0.02506	16.504	0.01049
10.7357	0.01165	16.4235	0.01	9.75976	0.02546	10.2456	0.0215	11.6517	0.02316	13.5235	0.01348	10.7908	0.02481	16.5128	0.01048
10.7908	0.01154	16.4865	0.00993	9.80981	0.02522	10.2962	0.02132	11.6929	0.02301	13.5936	0.01332	10.8459	0.02456	16.5988	0.01038
10.8459	0.01143	16.5766	0.00983	9.85986	0.02499	10.3002	0.0213	11.7117	0.02294	13.6637	0.01316	10.9009	0.02431	16.6848	0.01028
10.9009	0.01133	16.6667	0.00974	9.90991	0.02476	10.3548	0.02111	11.7718	0.02272	13.7337	0.013	10.956	0.02406	16.7708	0.01018
10.956	0.01123	16.7568	0.00964	9.95996	0.02453	10.4094	0.02092	11.8318	0.0225	13.8038	0.01284	11	0.02387	16.8568	0.01008
10.9623	0.01122	16.8468	0.00955	10.01	0.0243	10.464	0.02072	11.8919	0.02228	13.8739	0.01269	11.011	0.02382	16.9428	0.00999
11.011	0.01113	16.9369	0.00946	10.0601	0.02408	10.5186	0.02054	11.952	0.02207	13.9439	0.01254	11.0661	0.02359	17.0288	0.00989
11.0661	0.01103	17.027	0.00937	10.0727	0.02403	10.5732	0.02035	12.012	0.02186	14	0.01242	11.1211	0.02335	17.1148	0.0098
11.1211	0.01093	17.1171	0.00928	10.1101	0.02386	10.6278	0.02017	12.0721	0.02166	14.014	0.01239	11.1762	0.02313	17.2008	0.0097
11.1762	0.01083	17.1394	0.00926	10.1602	0.02365	10.6823	0.01999	12.1321	0.02146	14.0841	0.01225	11.2312	0.0229	17.2868	0.00961
11.2312	0.01074	17.2072	0.00919	10.2102	0.02344	10.737	0.01981	12.1922	0.02126	14.1541	0.0121	11.2863	0.02268	17.3728	0.00952
11.2863	0.01064	17.2973	0.0091	10.2603	0.02323	10.7406	0.0198	12.2523	0.02107	14.2242	0.01197	11.3413	0.02246	17.4588	0.00943
11.3413	0.01055	17.3874	0.00902	10.3103	0.02302	10.7915	0.01964	12.3123	0.02087	14.2943	0.01183	11.3964	0.02224	17.5448	0.00934
11.3964	0.01046	17.4775	0.00893	10.3604	0.02281	10.8461	0.01946	12.3724	0.02068	14.3644	0.01169	11.4514	0.02203	17.5557	0.00933
11.4514	0.01037	17.5676	0.00885	10.4104	0.02261	10.9007	0.01929	12.4324	0.0205	14.4344	0.01156	11.5065	0.02182	17.6308	0.00926
11.5065	0.01028	17.6577	0.00877	10.4605	0.02241	10.9553	0.01912	12.4925	0.02032	14.5045	0.01143	11.5616	0.02162	17.7168	0.00917
11.5616	0.01019	17.7477	0.00869	10.5105	0.02222	11.0099	0.01896	12.5526	0.02013	14.5746	0.0113	11.6166	0.02141	17.8028	0.00909
11.6166	0.01011	17.8378	0.0086	10.5606	0.02202	11.0645	0.01879	12.5596	0.02011	14.6446	0.01118	11.6717	0.02121	17.8888	0.009
11.6717	0.01002	17.8554	0.00859	10.6106	0.02183	11.1191	0.01863	12.6126	0.01996	14.7147	0.01106	11.7267	0.02102	17.9748	0.00892
11.7267	0.00994	17.9279	0.00852	10.6607	0.02164	11.1737	0.01847	12.6727	0.01978	14.7848	0.01094	11.7818	0.02082	18.0608	0.00884
11.7818	0.00985	18.018	0.00845	10.7107	0.02145	11.1851	0.01844	12.7327	0.01961	14.8549	0.01082	11.8368	0.02063	18.1469	0.00876
11.8368	0.00977	18.1081	0.00837	10.7608	0.02127	11.2283	0.01831	12.7928	0.01944	14.9249	0.0107	11.8919	0.02044	18.2329	0.00868
11.8726	0.00972	18.1982	0.00829	10.8108	0.02108	11.2829	0.01816	12.8529	0.01927	14.995	0.01059	11.9469	0.02026	18.3189	0.0086
11.8919	0.00969	18.2883	0.00822	10.8609	0.0209	11.3375	0.018	12.9129	0.01911	15	0.01058	12	0.02008	18.4049	0.00853
11.9469	0.00961	18.3784	0.00814	10.8972	0.02077	11.3921	0.01785	12.973	0.01894	15.0651	0.01047	12.002	0.02008	18.4909	0.00845
12.002	0.00953	18.4685	0.00807	10.9109	0.02072	11.4467	0.0177	13.033	0.01878	15.1351	0.01036	12.0571	0.01989	18.5769	0.00837
12.0571	0.00945	18.5586	0.00799	10.961	0.02055	11.5013	0.01755	13.0931	0.01862	15.2052	0.01025	12.1121	0.01972	18.6075	0.00835
12.1121	0.00937	18.5714	0.00798	11.011	0.02037	11.5559	0.01741	13.1532	0.01847	15.2753	0.01014	12.1672	0.01954	18.6629	0.0083
12.1672	0.0093	18.6486	0.00792	11.0611	0.0202	11.6105	0.01726	13.2132	0.01831	15.3453	0.01004	12.2222	0.01937	18.7489	0.00823
12.2222	0.00922	18.7387	0.00785	11.1111	0.02003	11.6295	0.01721	13.2733	0.01816	15.4154	0.00994	12.2773	0.0192	18.8349	0.00815
12.2773	0.00915	18.8288	0.00778	11.1612	0.01986	11.6651	0.01712	13.3333	0.01801	15.4855	0.00983	12.3323	0.01903	18.9209	0.00808
12.3323	0.00907	18.9189	0.00771	11.2112	0.0197	11.7197	0.01698	13.3934	0.01786	15.5556	0.00973	12.3874	0.01886	19.0069	0.00801
12.3874	0.009	19.009	0.00764	11.2613	0.01953	11.7743	0.01684	13.4263	0.01778	15.6256	0.00963	12.4424	0.0187	19.0929	0.00794
12.4424	0.00893	19.0991	0.00757	11.3113	0.01937	11.8289	0.0167	13.4535	0.01772	15.6957	0.00954	12.4975	0.01854	19.1789	0.00787
12.4975	0.00886	19.1892	0.0075	11.3614	0.01921	11.8834	0.01656	13.5135	0.01757	15.7658	0.00944	12.5526	0.01838	19.2649	0.0078
12.5526	0.00879	19.2793	0.00744	11.4114	0.01905	11.9381	0.01643	13.5736	0.01743	15.8358	0.00935	12.6076	0.01822	19.3509	0.00774
12.6076	0.00872	19.2874	0.00743	11.4615	0.01889	11.9926	0.0163	13.6336	0.01729	15.9059	0.00925	12.6627	0.01806	19.4369	0.00767
12.6627	0.00865	19.3694	0.00737	11.5115	0.01874	12.0472	0.01617	13.6937	0.01715	15.976	0.00916	12.7177	0.01791	19.5229	0.0076
12.7177	0.00858	19.4595	0.00731	11.5616	0.01858	12.074	0.0161	13.7538	0.01702	16	0.00913	12.7728	0.01776	19.6089	0.00754
12.7728	0.00852	19.5495	0.00724	11.6116	0.01843	12.1018	0.01604	13.8138	0.01688	16.0461	0.00907	12.8278	0.01761	19.6592	0.0075
12.7829	0.0085	19.6396	0.00718	11.6617	0.01828	12.1564	0.01591	13.8739	0.01675	16.1161	0.00898	12.8829	0.01746	19.6949	0.00747
12.8278	0.00845	19.7297	0.00711	11.7117	0.01813	12.211	0.01578	13.9339	0.01662	16.1862	0.0089	12.9379	0.01732	19.7809	0.00741
12.8829	0.00838	19.8198	0.00705	11.7218	0.0181	12.2656	0.01565	13.994	0.01649	16.2563	0.00881	12.993	0.01717	19.8669	0.00735
12.9379	0.00832	19.9099	0.00699	11.7618	0.01798	12.3202	0.01553	14.0541	0.01636	16.3263	0.00872	13	0.01715	19.9529	0.00728
12.993	0.00826	20	0.00693	11.8118	0.01784	12.3748	0.01541	14.1141	0.01623	16.3964	0.00864	13.048	0.01703	20.0389	0.00722
13.048	0.00819	20.0034	0.00693	11.8619	0.01769	12.4294	0.01529	14.1742	0.01611	16.4665	0.00856	13.1031	0.01689	20.1249	0.00716
13.1031	0.00813	20.0901	0.00687	11.9119	0.01755	12.484	0.01517	14.2342	0.01599	16.5365	0.00848	13.1582	0.01675	20.211	0.0071
13.1582	0.00807	20.1802	0.00681	11.962	0.01741	12.5184	0.01509	14.2929	0.01587	16.6066	0.0084	13.2132	0.01661	20.2969	0.00704
13.2132	0.00801	20.2703	0.00675	12.012	0.01727	12.5386	0.01505	14.2943	0.01587	16.6767	0.00832	13.2683	0.01648	20.383	0.00698
13.2683	0.00795	20.3604	0.00669	12.0621	0.01713	12.5932	0.01493	14.3544	0.01575	16.7467	0.00824	13.3233	0.01635	20.469	0.00693
13.3233	0.00789	20.4505	0.00663	12.1121	0.017	12.6478	0.01481	14.4144	0.01563	16.8168	0.00817	13.3784	0.01621	20.555	0.00687
13.3784	0.00783	20.5405	0.00657	12.1622	0.01686	12.7024	0.0147	14.4745	0.01551	16.8869	0.00809	13.4334	0.01608	20.641	0.00681
13.4334	0.00777	20.6306	0.00652	12.2122	0.01673	12.757	0.01459	14.5345	0.01539	16.957	0.00802	13.4885	0.01595	20.7109	0.00676
13.4885	0.00771	20.7193	0.00646	12.2623	0.0166	12.8116	0.01447	14.5946	0.01528	17	0.00797	13.5435	0.01583	20.727	0.00675
13.5435	0.00766	20.7207	0.00646	12.3123	0.01647	12.8662	0.01436	14.6547	0.01517	17.027	0.00794	13.5986	0.0157	20.813	0.0067
13.5986	0.0076	20.8108	0.00641	12.3624	0.01634	12.9208	0.01425	14.7147	0.01505	17.0971	0.00787	13.6537	0.01558	20.899	0.00664
13.6537	0.00754	20.9009	0.00635	12.4124	0.01621	12.9629	0.01417	14.7748	0.01494	17.1672	0.0078	13.7087	0.01545	20.985	0.00659
13.6932	0.0075	20.991	0.0063	12.4625	0.01608	12.9754	0.01414	14.8348	0.01484	17.2372	0.00773	13.7638	0.01533	21.071	0.00653
13.7087	0.00749	21.0811	0.00624	12.5125	0.01596	13.03	0.01404	14.8949	0.01473	17.3073	0.00766	13.8188	0.01521	21.157	0.00648
13.7638	0.00743	21.1712	0.00619	12.5463	0.01587	13.0846	0.01393	14.955	0.01462	17.3774	0.00759	13.8739	0.01509	21.243	0.00643
13.8188	0.00738	21.2613	0.00614	12.5626	0.01583	13.1392	0.01383	15.015	0.01452	17.4474	0.00752	13.9289	0.01498	21.329	0.00638
13.8739	0.00732	21.3514	0.00608	12.6126	0.01571	13.1937	0.01372	15.0751	0.01441	17.5175	0.00746	13.984	0.01486	21.415	0.00632
13.9289	0.00727	21.4353	0.00604	12.6627	0.01559	13.2483	0.01362	15.1351	0.01431	17.5876	0.00739	14	0.01483	21.501	0.00627
13.984	0.00722	21.4414	0.00603	12.7127	0.01547	13.3029	0.01352	15.1596	0.01427	17.6577	0.00733	14.039	0.01475	21.587	0.00622
14.039	0.00717	21.5315	0.00598	12.7628	0.01535	13.3575	0.01342	15.1952	0.01421	17.7277	0.00726	14.0941	0.01463	21.673	0.00617
14.0941	0.00712	21.6216	0.00593	12.8128	0.01523	13.4073	0.01332	15.2553	0.01411	17.7978	0.0072	14.1492	0.01452	21.759	0.00612
14.1492	0.00706	21.7117	0.00588	12.8629	0.01511	13.4121	0.01332	15.3153	0.01401	17.8679	0.00714	14.2042	0.01441	21.7627	0.00612
14.2042	0.00701	21.8018	0.00583	12.9129	0.01499	13.4667	0.01322	15.3754	0.01391	17.9379	0.00708	14.2593	0.0143	21.845	0.00607
14.2593	0.00696	21.8919	0.00578	12.963	0.01488	13.5213	0.01312	15.4354	0.01381	18	0.00702	14.3143	0.01419	21.931	0.00603
14.3143	0.00692	21.982	0.00573	13.013	0.01477	13.5759	0.01302	15.4955	0.01372	18.008	0.00702	14.3694	0.01409	22.017	0.00598
14.3694	0.00687	22.0721	0.00568	13.0631	0.01465	13.6305	0.01293	15.5556	0.01362	18.0781	0.00696	14.4244	0.01398	22.103	0.00593
14.4244	0.00682	22.1513	0.00564	13.1131	0.01454	13.6851	0.01283	15.6156	0.01353	18.1482	0.0069	14.4795	0.01387	22.189	0.00588
14.4795	0.00677	22.1622	0.00564	13.1632	0.01443	13.7397	0.01274	15.6757	0.01343	18.2182	0.00684	14.5345	0.01377	22.2751	0.00584
14.5345	0.00672	22.2523	0.00559	13.2132	0.01432	13.7943	0.01264	15.7357	0.01334	18.2883	0.00678	14.5896	0.01367	22.361	0.00579
14.5896	0.00668	22.3423	0.00554	13.2633	0.01421	13.8489	0.01255	15.7958	0.01325	18.3584	0.00673	14.6446	0.01357	22.4471	0.00574
14.6036	0.00666	22.4324	0.00549	13.3133	0.01411	13.8517	0.01255	15.8559	0.01316	18.4284	0.00667	14.6997	0.01347	22.5331	0.0057
14.6446	0.00663	22.5225	0.00545	13.3634	0.014	13.9035	0.01246	15.9159	0.01307	18.4985	0.00662	14.7547	0.01337	22.6191	0.00565
14.6997	0.00658	22.6126	0.0054	13.3708	0.01398	13.9581	0.01237	15.976	0.01299	18.5686	0.00656	14.8098	0.01327	22.7051	0.00561
14.7547	0.00654	22.7027	0.00536	13.4134	0.01389	14.0127	0.01228	16.0263	0.01291	18.6386	0.00651	14.8649	0.01317	22.7911	0.00556
14.8098	0.00649	22.7928	0.00531	13.4635	0.01379	14.0673	0.01219	16.036	0.0129	18.7087	0.00645	14.9199	0.01308	22.8144	0.00555
14.8649	0.00645	22.8673	0.00528	13.5135	0.01369	14.1219	0.0121	16.0961	0.01281	18.7788	0.0064	14.975	0.01298	22.8771	0.00552
14.9199	0.0064	22.8829	0.00527	13.5636	0.01358	14.1765	0.01202	16.1562	0.01273	18.8488	0.00635	15	0.01294	22.9631	0.00548
14.975	0.00636	22.973	0.00522	13.6136	0.01348	14.2311	0.01193	16.2162	0.01264	18.9189	0.0063	15.03	0.01289	23.0491	0.00543
15.03	0.00632	23.0631	0.00518	13.6637	0.01338	14.2857	0.01185	16.2763	0.01256	18.989	0.00625	15.0851	0.01279	23.1351	0.00539
15.0851	0.00627	23.1532	0.00514	13.7137	0.01328	14.2962	0.01183	16.3363	0.01248	19	0.00624	15.1401	0.0127	23.2211	0.00535
15.1401	0.00623	23.2432	0.00509	13.7638	0.01318	14.3402	0.01176	16.3964	0.01239	19.0591	0.0062	15.1952	0.01261	23.3071	0.00531
15.1952	0.00619	23.3333	0.00505	13.8138	0.01308	14.3948	0.01168	16.4565	0.01231	19.1291	0.00615	15.2502	0.01252	23.3931	0.00527
15.2502	0.00615	23.4234	0.00501	13.8639	0.01299	14.4494	0.01159	16.5165	0.01223	19.1992	0.0061	15.3053	0.01243	23.4791	0.00523
15.3053	0.0061	23.5135	0.00497	13.9139	0.01289	14.504	0.01151	16.5766	0.01215	19.2693	0.00605	15.3604	0.01234	23.5651	0.00519
15.3604	0.00606	23.5832	0.00494	13.964	0.0128	14.5586	0.01143	16.6366	0.01208	19.3393	0.006	15.4154	0.01225	23.6511	0.00515
15.4154	0.00602	23.6036	0.00493	14.014	0.0127	14.6132	0.01135	16.6967	0.012	19.4094	0.00596	15.4705	0.01217	23.7371	0.00511
15.4705	0.00598	23.6937	0.00488	14.0641	0.01261	14.6678	0.01127	16.7568	0.01192	19.4795	0.00591	15.5255	0.01208	23.8231	0.00507
15.5139	0.00595	23.7838	0.00484	14.1141	0.01251	14.7224	0.01119	16.8168	0.01185	19.5495	0.00586	15.5806	0.012	23.8661	0.00505
15.5255	0.00594	23.8739	0.0048	14.1642	0.01242	14.7407	0.01116	16.8769	0.01177	19.6196	0.00582	15.6356	0.01191	23.9091	0.00503
15.5806	0.0059	23.964	0.00476	14.1953	0.01236	14.777	0.01111	16.8929	0.01175	19.6897	0.00577	15.6907	0.01183	23.9951	0.00499
15.6356	0.00586	24.0541	0.00472	14.2142	0.01233	14.8316	0.01103	16.9369	0.0117	19.7598	0.00573	15.7457	0.01174	24.0811	0.00495
15.6907	0.00583	24.1441	0.00469	14.2643	0.01224	14.8862	0.01096	16.997	0.01162	19.8298	0.00568	15.8008	0.01166	24.1671	0.00491
15.7457	0.00579	24.2342	0.00465	14.3143	0.01215	14.9408	0.01088	17.0571	0.01155	19.8999	0.00564	15.8559	0.01158	24.2531	0.00488
15.8008	0.00575	24.2992	0.00462	14.3644	0.01206	14.9954	0.01081	17.1171	0.01148	19.97	0.0056	15.9109	0.0115	24.3391	0.00484
15.8559	0.00571	24.3243	0.00461	14.4144	0.01197	15.05	0.01073	17.1772	0.0114	20	0.00558	15.966	0.01142	24.4251	0.0048
15.9109	0.00567	24.4144	0.00457	14.4645	0.01189	15.1046	0.01066	17.2372	0.01133	20.04	0.00555	16	0.01137	24.5112	0.00476
15.966	0.00564	24.5045	0.00453	14.5145	0.0118	15.1592	0.01058	17.2973	0.01126	20.1101	0.00551	16.021	0.01134	24.5972	0.00473
16.021	0.0056	24.5946	0.00449	14.5646	0.01171	15.1851	0.01055	17.3574	0.01119	20.1802	0.00547	16.0761	0.01126	24.6832	0.00469
16.0761	0.00556	24.6847	0.00446	14.6146	0.01163	15.2138	0.01051	17.4174	0.01112	20.2503	0.00543	16.1311	0.01119	24.7692	0.00466
16.1311	0.00553	24.7748	0.00442	14.6647	0.01154	15.2684	0.01044	17.4775	0.01106	20.3203	0.00539	16.1862	0.01111	24.8552	0.00462
16.1862	0.00549	24.8649	0.00438	14.7147	0.01146	15.323	0.01037	17.5375	0.01099	20.3904	0.00535	16.2412	0.01104	24.9178	0.0046
16.2412	0.00545	24.955	0.00435	14.7648	0.01138	15.3776	0.01029	17.5976	0.01092	20.4605	0.00531	16.2963	0.01096	24.9412	0.00459
16.2963	0.00542	25.0152	0.00432	14.8148	0.01129	15.4322	0.01022	17.6577	0.01085	20.5305	0.00527	16.3514	0.01089	25.0272	0.00455
16.3514	0.00538	25.045	0.00431	14.8649	0.01121	15.4868	0.01015	17.7177	0.01079	20.6006	0.00523	16.4064	0.01081	25.1132	0.00452
16.4064	0.00535	25.1351	0.00427	14.9149	0.01113	15.5414	0.01008	17.7596	0.01074	20.6707	0.00519	16.4615	0.01074	25.1992	0.00448
16.4242	0.00534	25.2252	0.00424	14.965	0.01105	15.596	0.01002	17.7778	0.01072	20.7407	0.00515	16.5165	0.01067	25.2852	0.00445
16.4615	0.00532	25.3153	0.0042	15.015	0.01097	15.6295	0.00997	17.8378	0.01066	20.8108	0.00512	16.5716	0.01059	25.3712	0.00442
16.5165	0.00528	25.4054	0.00417	15.0199	0.01096	15.6506	0.00995	17.8979	0.01059	20.8809	0.00508	16.6266	0.01052	25.4572	0.00438
16.5716	0.00525	25.4955	0.00413	15.0651	0.01089	15.7051	0.00988	17.958	0.01053	20.9509	0.00504	16.6817	0.01045	25.5432	0.00435
16.6266	0.00521	25.5856	0.0041	15.1151	0.01081	15.7597	0.00981	18.018	0.01047	21	0.00502	16.7367	0.01038	25.6292	0.00432
16.6817	0.00518	25.6757	0.00407	15.1652	0.01073	15.8143	0.00975	18.0781	0.01041	21.021	0.00501	16.7918	0.01031	25.7152	0.00428
16.7367	0.00515	25.7312	0.00405	15.2152	0.01066	15.8689	0.00968	18.1381	0.01034	21.0911	0.00497	16.8468	0.01024	25.8012	0.00425
16.7918	0.00511	25.7658	0.00403	15.2653	0.01058	15.9235	0.00962	18.1982	0.01028	21.1612	0.00493	16.9019	0.01018	25.8872	0.00422
16.8468	0.00508	25.8559	0.004	15.3153	0.0105	15.9781	0.00955	18.2583	0.01022	21.2312	0.0049	16.957	0.01011	25.9696	0.00419
16.9019	0.00505	25.9459	0.00397	15.3654	0.01043	16.0327	0.00949	18.3183	0.01016	21.3013	0.00486	17	0.01006	25.9732	0.00419
16.957	0.00502	26.036	0.00393	15.4154	0.01035	16.074	0.00944	18.3784	0.0101	21.3714	0.00483	17.012	0.01004	26.0592	0.00416
17.012	0.00499	26.1261	0.0039	15.4655	0.01028	16.0873	0.00942	18.4384	0.01004	21.4414	0.0048	17.0671	0.00998	26.1452	0.00413
17.0671	0.00496	26.2162	0.00387	15.5155	0.01021	16.1419	0.00936	18.4985	0.00998	21.5115	0.00476	17.1221	0.00991	26.2312	0.00409
17.1221	0.00492	26.3063	0.00384	15.5656	0.01013	16.1965	0.0093	18.5586	0.00993	21.5816	0.00473	17.1772	0.00985	26.3172	0.00406
17.1772	0.00489	26.3964	0.0038	15.6156	0.01006	16.2511	0.00923	18.6186	0.00987	21.6517	0.0047	17.2322	0.00978	26.4032	0.00403
17.2322	0.00486	26.4472	0.00379	15.6657	0.00999	16.3057	0.00917	18.6262	0.00986	21.7217	0.00466	17.2873	0.00972	26.4892	0.004
17.2873	0.00483	26.4865	0.00377	15.7157	0.00992	16.3603	0.00911	18.6787	0.00981	21.7918	0.00463	17.3423	0.00965	26.5753	0.00397
17.3346	0.00481	26.5766	0.00374	15.7658	0.00985	16.4149	0.00905	18.7387	0.00976	21.8619	0.0046	17.3974	0.00959	26.6612	0.00394
17.3423	0.0048	26.6667	0.00371	15.8158	0.00978	16.4695	0.00899	18.7988	0.0097	21.9319	0.00457	17.4524	0.00953	26.7473	0.00391
17.3974	0.00477	26.7568	0.00368	15.8444	0.00974	16.5184	0.00894	18.8589	0.00964	22	0.00454	17.5075	0.00947	26.8333	0.00388
17.4524	0.00474	26.8468	0.00365	15.8659	0.00971	16.5241	0.00893	18.9189	0.00959	22.002	0.00453	17.5626	0.00941	26.9193	0.00386
17.5075	0.00471	26.9369	0.00362	15.9159	0.00964	16.5787	0.00887	18.979	0.00953	22.0721	0.0045	17.6176	0.00934	27.0053	0.00383
17.5626	0.00468	27.027	0.00359	15.966	0.00957	16.6333	0.00881	19.039	0.00948	22.1421	0.00447	17.6727	0.00928	27.0213	0.00382
17.6176	0.00466	27.1171	0.00356	16.016	0.0095	16.6879	0.00876	19.0991	0.00943	22.2122	0.00444	17.7277	0.00922	27.0913	0.0038
17.6727	0.00463	27.1631	0.00354	16.0661	0.00943	16.7425	0.0087	19.1592	0.00937	22.2823	0.00441	17.7828	0.00917	27.1773	0.00377
17.7277	0.0046	27.2072	0.00353	16.1161	0.00936	16.797	0.00864	19.2192	0.00932	22.3524	0.00438	17.8378	0.00911	27.2633	0.00374
17.7828	0.00457	27.2973	0.0035	16.1662	0.0093	16.8516	0.00858	19.2793	0.00927	22.4224	0.00435	17.8929	0.00905	27.3493	0.00371
17.8378	0.00454	27.3874	0.00347	16.2162	0.00923	16.9062	0.00853	19.3393	0.00922	22.4925	0.00432	17.9479	0.00899	27.4353	0.00369
17.8929	0.00451	27.4775	0.00344	16.2663	0.00917	16.9608	0.00847	19.3994	0.00916	22.5626	0.00429	18	0.00894	27.5213	0.00366
17.9479	0.00449	27.5676	0.00341	16.3163	0.0091	16.9629	0.00847	19.4595	0.00911	22.6326	0.00426	18.003	0.00893	27.6073	0.00363
18.003	0.00446	27.6577	0.00338	16.3664	0.00904	17.0154	0.00841	19.4929	0.00908	22.7027	0.00424	18.0581	0.00888	27.6933	0.0036
18.0581	0.00443	27.7477	0.00335	16.4164	0.00897	17.07	0.00836	19.5195	0.00906	22.7728	0.00421	18.1131	0.00882	27.7793	0.00358
18.1131	0.0044	27.8378	0.00332	16.4665	0.00891	17.1246	0.0083	19.5796	0.00901	22.8428	0.00418	18.1682	0.00876	27.8653	0.00355
18.1682	0.00438	27.8791	0.00331	16.5165	0.00884	17.1792	0.00825	19.6396	0.00896	22.9129	0.00415	18.2232	0.00871	27.9513	0.00352
18.2232	0.00435	27.9279	0.0033	16.5666	0.00878	17.2338	0.0082	19.6997	0.00891	22.983	0.00412	18.2783	0.00865	28.0373	0.0035
18.2449	0.00434	28.018	0.00327	16.6166	0.00872	17.2884	0.00814	19.7598	0.00886	23	0.00412	18.3333	0.0086	28.073	0.00349
18.2783	0.00432	28.1081	0.00324	16.6667	0.00866	17.343	0.00809	19.8198	0.00881	23.053	0.0041	18.3884	0.00854	28.1233	0.00347
18.3333	0.0043	28.1982	0.00321	16.6689	0.00865	17.3976	0.00804	19.8799	0.00877	23.1231	0.00407	18.4434	0.00849	28.2093	0.00345
18.3884	0.00427	28.2883	0.00319	16.7167	0.00859	17.4073	0.00803	19.9399	0.00872	23.1932	0.00404	18.4985	0.00844	28.2953	0.00342
18.4434	0.00425	28.3784	0.00316	16.7668	0.00853	17.4522	0.00798	20	0.00867	23.2633	0.00402	18.5536	0.00838	28.3813	0.0034
18.4985	0.00422	28.4685	0.00313	16.8168	0.00847	17.5068	0.00793	20.0601	0.00862	23.3333	0.00399	18.6086	0.00833	28.4673	0.00337
18.5536	0.0042	28.5586	0.00311	16.8669	0.00841	17.5614	0.00788	20.1201	0.00858	23.4034	0.00396	18.6637	0.00828	28.5533	0.00335
18.6086	0.00417	28.5951	0.00309	16.9169	0.00835	17.616	0.00783	20.1802	0.00853	23.4735	0.00394	18.7187	0.00823	28.6394	0.00332
18.6637	0.00415	28.6486	0.00308	16.967	0.00829	17.6706	0.00778	20.2402	0.00849	23.5435	0.00391	18.7738	0.00818	28.7253	0.0033
18.7187	0.00412	28.7387	0.00305	17.017	0.00823	17.7252	0.00773	20.3003	0.00844	23.6136	0.00389	18.8288	0.00812	28.8114	0.00327
18.7738	0.0041	28.8288	0.00303	17.0671	0.00818	17.7798	0.00768	20.3596	0.00839	23.6837	0.00386	18.8839	0.00807	28.8974	0.00325
18.8288	0.00407	28.9189	0.003	17.1171	0.00812	17.8344	0.00763	20.3604	0.00839	23.7538	0.00384	18.9389	0.00802	28.9834	0.00322
18.8839	0.00405	29.009	0.00298	17.1672	0.00806	17.8518	0.00761	20.4204	0.00835	23.8238	0.00381	18.994	0.00797	29.0694	0.0032
18.9389	0.00402	29.0991	0.00295	17.2172	0.008	17.889	0.00758	20.4805	0.0083	23.8939	0.00379	19	0.00797	29.1247	0.00318
18.994	0.004	29.1892	0.00292	17.2673	0.00795	17.9436	0.00753	20.5405	0.00826	23.964	0.00376	19.0491	0.00793	29.1554	0.00317
19.0491	0.00397	29.2793	0.0029	17.3173	0.00789	17.9982	0.00748	20.6006	0.00822	24	0.00375	19.1041	0.00788	29.2414	0.00315
19.1041	0.00395	29.3111	0.00289	17.3674	0.00783	18.0527	0.00743	20.6607	0.00817	24.034	0.00374	19.1592	0.00783	29.3274	0.00313
19.1552	0.00393	29.3694	0.00287	17.4174	0.00778	18.1074	0.00739	20.7207	0.00813	24.1041	0.00372	19.2142	0.00778	29.4134	0.0031
19.1592	0.00393	29.4595	0.00285	17.4675	0.00772	18.1619	0.00734	20.7808	0.00809	24.1742	0.00369	19.2693	0.00773	29.4994	0.00308
19.2142	0.0039	29.5495	0.00282	17.4935	0.00769	18.2165	0.00729	20.8408	0.00804	24.2442	0.00367	19.3243	0.00768	29.5854	0.00306
19.2693	0.00388	29.6396	0.0028	17.5175	0.00767	18.2711	0.00724	20.9009	0.008	24.3143	0.00364	19.3794	0.00764	29.6714	0.00304
19.3243	0.00386	29.7297	0.00278	17.5676	0.00761	18.2962	0.00722	20.961	0.00796	24.3844	0.00362	19.4344	0.00759	29.7574	0.00301
19.3794	0.00384	29.8198	0.00275	17.6176	0.00756	18.3257	0.0072	21.021	0.00792	24.4545	0.0036	19.4895	0.00754	29.8434	0.00299
19.4344	0.00381	29.9099	0.00273	17.6677	0.0075	18.3803	0.00715	21.0811	0.00788	24.5245	0.00358	19.5445	0.0075	29.9294	0.00297
19.4895	0.00379	30	0.0027	17.7177	0.00745	18.4349	0.0071	21.1411	0.00784	24.5946	0.00355	19.5996	0.00745	30.0154	0.00295
19.5445	0.00377	30.027	0.0027	17.7678	0.0074	18.4895	0.00706	21.2012	0.0078	24.6647	0.00353	19.6547	0.00741	30.1014	0.00292
19.5996	0.00375	30.0901	0.00268	17.8178	0.00734	18.5441	0.00701	21.2262	0.00778	24.7347	0.00351	19.7097	0.00736	30.1765	0.0029
19.6547	0.00372	30.1802	0.00266	17.8679	0.00729	18.5987	0.00697	21.2613	0.00775	24.8048	0.00349	19.7648	0.00732	30.1874	0.0029
19.7097	0.0037	30.2703	0.00263	17.9179	0.00724	18.6533	0.00692	21.3213	0.00771	24.8749	0.00347	19.8198	0.00727	30.2734	0.00288
19.7648	0.00368	30.3604	0.00261	17.968	0.00719	18.7079	0.00688	21.3814	0.00767	24.9449	0.00344	19.8749	0.00723	30.3594	0.00286
19.8198	0.00366	30.4505	0.00259	18.018	0.00713	18.7407	0.00685	21.4414	0.00764	25	0.00343	19.9299	0.00718	30.4454	0.00284
19.8749	0.00364	30.5405	0.00256	18.0681	0.00708	18.7625	0.00684	21.5015	0.0076	25.015	0.00342	19.985	0.00714	30.5314	0.00282
19.9299	0.00362	30.6306	0.00254	18.1181	0.00703	18.8171	0.00679	21.5616	0.00756	25.0851	0.0034	20	0.00713	30.6174	0.00279
19.985	0.00359	30.7207	0.00252	18.1682	0.00698	18.8717	0.00675	21.6216	0.00752	25.1552	0.00338	20.04	0.0071	30.7034	0.00277
20.04	0.00357	30.743	0.00251	18.2182	0.00693	18.9263	0.00671	21.6817	0.00748	25.2252	0.00336	20.0951	0.00705	30.7894	0.00275
20.0655	0.00356	30.8108	0.0025	18.2683	0.00688	18.9809	0.00666	21.7417	0.00744	25.2953	0.00334	20.1502	0.00701	30.8755	0.00273
20.0951	0.00355	30.9009	0.00247	18.318	0.00683	19.0355	0.00662	21.8018	0.0074	25.3654	0.00332	20.2052	0.00697	30.9614	0.00271
20.1502	0.00353	30.991	0.00245	18.3183	0.00683	19.0901	0.00658	21.8619	0.00737	25.4354	0.0033	20.2603	0.00693	31.0475	0.00269
20.2052	0.00351	31.0811	0.00243	18.3684	0.00678	19.1447	0.00654	21.9219	0.00733	25.5055	0.00328	20.3153	0.00688	31.1335	0.00267
20.2603	0.00349	31.1712	0.00241	18.4184	0.00673	19.1851	0.0065	21.982	0.00729	25.5756	0.00326	20.3704	0.00684	31.2195	0.00265
20.3153	0.00347	31.2613	0.00239	18.4685	0.00669	19.1993	0.00649	22.042	0.00725	25.6456	0.00324	20.4254	0.0068	31.2282	0.00265
20.3704	0.00345	31.3514	0.00236	18.5185	0.00664	19.2538	0.00645	22.0929	0.00722	25.7157	0.00322	20.4805	0.00676	31.3055	0.00263
20.4254	0.00343	31.4414	0.00234	18.5686	0.00659	19.3085	0.00641	22.1021	0.00722	25.7858	0.0032	20.5355	0.00672	31.3915	0.00261
20.4805	0.00341	31.459	0.00234	18.6186	0.00654	19.3631	0.00637	22.1622	0.00718	25.8559	0.00318	20.5906	0.00668	31.4775	0.00259
20.5355	0.00339	31.5315	0.00232	18.6687	0.00649	19.4176	0.00633	22.2222	0.00715	25.9259	0.00316	20.6456	0.00664	31.5635	0.00257
20.5906	0.00337	31.6216	0.0023	18.7187	0.00645	19.4722	0.00629	22.2823	0.00711	25.996	0.00314	20.7007	0.0066	31.6495	0.00255
20.6456	0.00335	31.7117	0.00228	18.7688	0.0064	19.5268	0.00625	22.3423	0.00707	26	0.00314	20.7558	0.00656	31.7355	0.00253
20.7007	0.00333	31.8018	0.00226	18.8188	0.00635	19.5814	0.00621	22.4024	0.00704	26.0661	0.00312	20.8108	0.00652	31.8215	0.00251
20.7558	0.00331	31.8919	0.00224	18.8689	0.00631	19.6296	0.00617	22.4625	0.007	26.1361	0.00311	20.8659	0.00648	31.9075	0.00249
20.8108	0.00329	31.982	0.00222	18.9189	0.00626	19.636	0.00617	22.5225	0.00697	26.2062	0.00309	20.9209	0.00644	31.9935	0.00247
20.8659	0.00327	32.0721	0.0022	18.969	0.00622	19.6906	0.00613	22.5826	0.00693	26.2763	0.00307	20.976	0.0064	32.0795	0.00245
20.9209	0.00325	32.1622	0.00218	19.019	0.00617	19.7452	0.00609	22.6426	0.0069	26.3464	0.00305	21	0.00639	32.1655	0.00244
20.9759	0.00324	32.175	0.00217	19.0691	0.00613	19.7998	0.00605	22.7027	0.00687	26.4164	0.00303	21.031	0.00637	32.2515	0.00242
20.976	0.00324	32.2522	0.00215	19.1191	0.00608	19.8544	0.00601	22.7628	0.00683	26.4865	0.00301	21.0861	0.00633	32.2799	0.00241
21.031	0.00322	32.3423	0.00213	19.1425	0.00606	19.909	0.00598	22.8228	0.0068	26.5566	0.003	21.1411	0.00629	32.3375	0.0024
21.0861	0.0032	32.4324	0.00211	19.1692	0.00604	19.9636	0.00594	22.8829	0.00677	26.6266	0.00298	21.1962	0.00625	32.4235	0.00238
21.1411	0.00318	32.5225	0.00209	19.2192	0.00599	20.0182	0.0059	22.9429	0.00673	26.6967	0.00296	21.2512	0.00622	32.5095	0.00236
21.1962	0.00316	32.6126	0.00208	19.2693	0.00595	20.0728	0.00586	22.9596	0.00672	26.7668	0.00294	21.3063	0.00618	32.5955	0.00234
21.2512	0.00314	32.7027	0.00206	19.3193	0.0059	20.074	0.00586	23.003	0.0067	26.8368	0.00293	21.3614	0.00614	32.6815	0.00233
21.3063	0.00313	32.7928	0.00204	19.3694	0.00586	20.1274	0.00582	23.0631	0.00667	26.9069	0.00291	21.4164	0.00611	32.7675	0.00231
21.3614	0.00311	32.8829	0.00202	19.4194	0.00582	20.182	0.00579	23.1231	0.00663	26.977	0.00289	21.4715	0.00607	32.8535	0.00229
21.4164	0.00309	32.891	0.00201	19.4695	0.00577	20.2366	0.00575	23.1832	0.0066	27	0.00289	21.5265	0.00603	32.9395	0.00227
21.4715	0.00307	32.973	0.002	19.5195	0.00573	20.2912	0.00571	23.2432	0.00657	27.047	0.00288	21.5816	0.006	33.0256	0.00225
21.5265	0.00305	33.0631	0.00198	19.5696	0.00569	20.3458	0.00568	23.3033	0.00654	27.1171	0.00286	21.6366	0.00596	33.1116	0.00224
21.5816	0.00304	33.1531	0.00196	19.6196	0.00565	20.4004	0.00564	23.3634	0.00651	27.1872	0.00284	21.6917	0.00593	33.1976	0.00222
21.6366	0.00302	33.2432	0.00194	19.6697	0.00561	20.455	0.0056	23.4234	0.00647	27.2573	0.00283	21.7467	0.00589	33.2836	0.0022
21.6917	0.003	33.3333	0.00192	19.7197	0.00556	20.5096	0.00557	23.4835	0.00644	27.3273	0.00281	21.8018	0.00586	33.3317	0.00219
21.7467	0.00298	33.4234	0.0019	19.7698	0.00552	20.5185	0.00556	23.5435	0.00641	27.3974	0.00279	21.8569	0.00582	33.3696	0.00218
21.8018	0.00297	33.5135	0.00188	19.8198	0.00548	20.5642	0.00553	23.6036	0.00638	27.4675	0.00278	21.9119	0.00579	33.4556	0.00217
21.8569	0.00295	33.6036	0.00187	19.8699	0.00544	20.6187	0.0055	23.6637	0.00635	27.5375	0.00276	21.967	0.00575	33.5416	0.00215
21.8862	0.00294	33.6069	0.00186	19.9199	0.0054	20.6733	0.00546	23.7237	0.00632	27.6076	0.00274	22	0.00573	33.6276	0.00213
21.9119	0.00293	33.6937	0.00185	19.9671	0.00536	20.7279	0.00543	23.7838	0.00629	27.6777	0.00273	22.022	0.00572	33.7136	0.00212
21.967	0.00292	33.7838	0.00183	19.97	0.00536	20.7825	0.00539	23.8262	0.00627	27.7477	0.00271	22.0771	0.00569	33.7996	0.0021
22.022	0.0029	33.8739	0.00181	20.02	0.00532	20.8371	0.00536	23.8438	0.00626	27.8178	0.0027	22.1321	0.00565	33.8856	0.00208
22.0771	0.00288	33.964	0.00179	20.0701	0.00528	20.8917	0.00532	23.9039	0.00623	27.8879	0.00268	22.1872	0.00562	33.9716	0.00207
22.1321	0.00287	34.054	0.00177	20.1201	0.00524	20.9463	0.00529	23.964	0.0062	27.958	0.00267	22.2422	0.00559	34.0576	0.00205
22.1872	0.00285	34.1441	0.00176	20.1702	0.0052	20.9629	0.00528	24.024	0.00617	28	0.00266	22.2973	0.00555	34.1436	0.00203
22.2422	0.00283	34.2342	0.00174	20.2202	0.00516	21.0009	0.00526	24.0841	0.00614	28.028	0.00265	22.3524	0.00552	34.2296	0.00202
22.2973	0.00282	34.3229	0.00172	20.2703	0.00512	21.0555	0.00522	24.1441	0.00611	28.0981	0.00264	22.4074	0.00549	34.3156	0.002
22.3524	0.0028	34.3243	0.00172	20.3203	0.00508	21.1101	0.00519	24.2042	0.00608	28.1682	0.00262	22.4625	0.00546	34.3834	0.00199
22.4074	0.00279	34.4144	0.0017	20.3704	0.00504	21.1647	0.00516	24.2643	0.00605	28.2382	0.00261	22.5175	0.00542	34.4016	0.00199
22.4625	0.00277	34.5045	0.00169	20.4204	0.005	21.2193	0.00512	24.3243	0.00602	28.3083	0.00259	22.5726	0.00539	34.4876	0.00197
22.5175	0.00275	34.5946	0.00167	20.4705	0.00497	21.2739	0.00509	24.3844	0.006	28.3784	0.00258	22.6276	0.00536	34.5736	0.00195
22.5726	0.00274	34.6847	0.00165	20.5205	0.00493	21.3285	0.00506	24.4444	0.00597	28.4485	0.00256	22.6827	0.00533	34.6596	0.00194
22.6276	0.00272	34.7748	0.00163	20.5706	0.00489	21.3831	0.00503	24.5045	0.00594	28.5185	0.00255	22.7377	0.0053	34.7456	0.00192
22.6827	0.00271	34.8649	0.00162	20.6206	0.00485	21.4074	0.00501	24.5646	0.00591	28.5886	0.00253	22.7928	0.00527	34.8316	0.00191
22.7377	0.00269	34.9549	0.0016	20.6707	0.00482	21.4377	0.00499	24.6246	0.00588	28.6587	0.00252	22.8479	0.00524	34.9176	0.00189
22.7928	0.00268	35.0389	0.00158	20.7207	0.00478	21.4923	0.00496	24.6847	0.00586	28.7287	0.00251	22.9029	0.0052	35.0036	0.00188
22.7965	0.00267	35.0451	0.00158	20.7708	0.00474	21.5469	0.00493	24.6929	0.00585	28.7988	0.00249	22.958	0.00517	35.0896	0.00186
22.8479	0.00266	35.1351	0.00157	20.7916	0.00473	21.6015	0.0049	24.7447	0.00583	28.8689	0.00248	23	0.00515	35.1756	0.00185
22.9029	0.00264	35.2252	0.00155	20.8208	0.00471	21.6561	0.00487	24.8048	0.0058	28.9389	0.00246	23.013	0.00514	35.2617	0.00183
22.958	0.00263	35.3153	0.00153	20.8709	0.00467	21.7107	0.00483	24.8649	0.00577	29	0.00245	23.0681	0.00511	35.3477	0.00182
23.013	0.00261	35.4054	0.00152	20.9209	0.00463	21.7653	0.0048	24.9249	0.00575	29.009	0.00245	23.1231	0.00508	35.4337	0.0018
23.0681	0.0026	35.4955	0.0015	20.971	0.0046	21.8198	0.00477	24.985	0.00572	29.0791	0.00244	23.1782	0.00505	35.4351	0.0018
23.1231	0.00258	35.5856	0.00148	21.021	0.00456	21.8518	0.00475	25.045	0.00569	29.1491	0.00242	23.2332	0.00502	35.5197	0.00179
23.1782	0.00257	35.6757	0.00147	21.0711	0.00452	21.8744	0.00474	25.1051	0.00567	29.2192	0.00241	23.2883	0.00499	35.6057	0.00177
23.2332	0.00256	35.7549	0.00145	21.1211	0.00449	21.929	0.00471	25.1652	0.00564	29.2893	0.0024	23.3433	0.00496	35.6917	0.00176
23.2883	0.00254	35.7658	0.00145	21.1712	0.00445	21.9836	0.00468	25.2252	0.00562	29.3594	0.00238	23.3984	0.00494	35.7777	0.00174
23.3433	0.00253	35.8559	0.00144	21.2212	0.00442	22.0382	0.00465	25.2853	0.00559	29.4294	0.00237	23.4535	0.00491	35.8637	0.00173
23.3984	0.00251	35.946	0.00142	21.2713	0.00438	22.0928	0.00462	25.3453	0.00556	29.4995	0.00236	23.5085	0.00488	35.9497	0.00171
23.4535	0.0025	36.036	0.0014	21.3213	0.00435	22.1474	0.00459	25.4054	0.00554	29.5696	0.00234	23.5636	0.00485	36.0357	0.0017
23.5085	0.00248	36.1261	0.00139	21.3714	0.00431	22.202	0.00456	25.4655	0.00551	29.6396	0.00233	23.6186	0.00482	36.1217	0.00168
23.5636	0.00247	36.2162	0.00137	21.4214	0.00428	22.2566	0.00453	25.5255	0.00549	29.7097	0.00232	23.6737	0.00479	36.2077	0.00167
23.6186	0.00245	36.3063	0.00136	21.4715	0.00425	22.2963	0.00451	25.5596	0.00547	29.7798	0.0023	23.7287	0.00476	36.2937	0.00166
23.6737	0.00244	36.3964	0.00134	21.5215	0.00421	22.3112	0.0045	25.5856	0.00546	29.8498	0.00229	23.7838	0.00474	36.3797	0.00164
23.7069	0.00243	36.4709	0.00133	21.5716	0.00418	22.3658	0.00447	25.6456	0.00544	29.9199	0.00228	23.8388	0.00471	36.4657	0.00163
23.7287	0.00243	36.4865	0.00133	21.6161	0.00415	22.4204	0.00444	25.7057	0.00541	29.99	0.00227	23.8939	0.00468	36.4868	0.00162
23.7838	0.00241	36.5766	0.00131	21.6216	0.00414	22.475	0.00441	25.7658	0.00539	30	0.00226	23.9489	0.00465	36.5517	0.00161
23.8388	0.0024	36.6667	0.0013	21.6717	0.00411	22.5296	0.00439	25.8258	0.00536	30.0601	0.00225	24	0.00463	36.6377	0.0016
23.8939	0.00239	36.7568	0.00128	21.7217	0.00408	22.5842	0.00436	25.8859	0.00534	30.1301	0.00224	24.004	0.00463	36.7237	0.00159
23.9489	0.00237	36.8469	0.00127	21.7718	0.00404	22.6388	0.00433	25.9459	0.00531	30.2002	0.00223	24.0591	0.0046	36.8097	0.00157
24.004	0.00236	36.9369	0.00125	21.8218	0.00401	22.6934	0.0043	26.006	0.00529	30.2703	0.00222	24.1141	0.00457	36.8957	0.00156
24.0591	0.00234	37.027	0.00124	21.8719	0.00398	22.7407	0.00428	26.0661	0.00527	30.3403	0.0022	24.1692	0.00454	36.9817	0.00155
24.1141	0.00233	37.1171	0.00122	21.9219	0.00395	22.748	0.00427	26.1261	0.00524	30.4104	0.00219	24.2242	0.00452	37.0677	0.00153
24.1692	0.00232	37.1868	0.00121	21.972	0.00391	22.8026	0.00424	26.1862	0.00522	30.4805	0.00218	24.2793	0.00449	37.1538	0.00152
24.2242	0.0023	37.2072	0.00121	22.022	0.00388	22.8572	0.00422	26.2462	0.00519	30.5506	0.00217	24.3343	0.00446	37.2398	0.00151
24.2793	0.00229	37.2973	0.00119	22.0721	0.00385	22.9118	0.00419	26.3063	0.00517	30.6206	0.00216	24.3894	0.00444	37.3257	0.00149
24.3343	0.00228	37.3874	0.00118	22.1221	0.00382	22.9663	0.00416	26.3664	0.00515	30.6907	0.00214	24.4444	0.00441	37.4118	0.00148
24.3894	0.00226	37.4775	0.00116	22.1722	0.00378	23.0209	0.00413	26.4262	0.00512	30.7608	0.00213	24.4995	0.00439	37.4978	0.00147
24.4444	0.00225	37.5676	0.00115	22.2222	0.00375	23.0755	0.00411	26.4264	0.00512	30.8308	0.00212	24.5545	0.00436	37.5386	0.00146
24.4995	0.00224	37.6577	0.00113	22.2723	0.00372	23.1301	0.00408	26.4865	0.0051	30.9009	0.00211	24.6096	0.00433	37.5838	0.00145
24.5545	0.00223	37.7478	0.00112	22.3223	0.00369	23.1847	0.00405	26.5465	0.00508	30.971	0.0021	24.6647	0.00431	37.6698	0.00144
24.6096	0.00221	37.8378	0.0011	22.3724	0.00366	23.1852	0.00405	26.6066	0.00505	31	0.00209	24.7197	0.00428	37.7558	0.00143
24.6172	0.00221	37.9028	0.00109	22.4224	0.00363	23.2393	0.00403	26.6667	0.00503	31.041	0.00209	24.7748	0.00426	37.8418	0.00141
24.6647	0.0022	37.9279	0.00109	22.4407	0.00362	23.2939	0.004	26.7267	0.00501	31.1111	0.00208	24.8298	0.00423	37.9278	0.0014
24.7197	0.00219	38.018	0.00108	22.4725	0.0036	23.3485	0.00397	26.7868	0.00499	31.1812	0.00206	24.8849	0.00421	38.0138	0.00139
24.7748	0.00217	38.1081	0.00106	22.5225	0.00357	23.4031	0.00395	26.8468	0.00496	31.2512	0.00205	24.9399	0.00418	38.0998	0.00138
24.8298	0.00216	38.1982	0.00105	22.5726	0.00354	23.4577	0.00392	26.9069	0.00494	31.3213	0.00204	24.995	0.00416	38.1858	0.00136
24.8849	0.00215	38.2883	0.00103	22.6226	0.00351	23.5123	0.00389	26.967	0.00492	31.3914	0.00203	25	0.00416	38.2718	0.00135
24.9399	0.00214	38.3784	0.00102	22.6727	0.00348	23.5669	0.00387	27.027	0.0049	31.4615	0.00202	25.05	0.00413	38.3578	0.00134
24.995	0.00212	38.4685	0.00101	22.7227	0.00345	23.6215	0.00384	27.0871	0.00488	31.5315	0.00201	25.1051	0.00411	38.4438	0.00133
25.05	0.00211	38.5586	0.00099318	22.7728	0.00342	23.6296	0.00384	27.1471	0.00485	31.6016	0.002	25.1602	0.00408	38.5298	0.00131
25.1051	0.0021	38.6188	0.000984091	22.8228	0.00339	23.6761	0.00382	27.2072	0.00483	31.6717	0.00199	25.2152	0.00406	38.5903	0.00131
25.1602	0.00209	38.6487	0.000979596	22.8729	0.00336	23.7307	0.00379	27.2673	0.00481	31.7417	0.00198	25.2703	0.00404	38.6158	0.0013
25.2152	0.00208	38.7387	0.000966081	22.9229	0.00333	23.7853	0.00377	27.2929	0.0048	31.8118	0.00197	25.3253	0.00401	38.7018	0.00129
25.2703	0.00206	38.8288	0.000952634	22.973	0.0033	23.8399	0.00374	27.3273	0.00479	31.8819	0.00196	25.3804	0.00399	38.7878	0.00128
25.3253	0.00205	38.9189	0.000939256	23.023	0.00327	23.8945	0.00371	27.3874	0.00477	31.952	0.00195	25.4354	0.00396	38.8738	0.00127
25.3804	0.00204	39.009	0.000925946	23.0731	0.00324	23.9491	0.00369	27.4474	0.00475	32	0.00194	25.4905	0.00394	38.9598	0.00125
25.4354	0.00203	39.0991	0.000912703	23.1231	0.00321	24.0037	0.00366	27.5075	0.00473	32.022	0.00194	25.5455	0.00392	39.0458	0.00124
25.4905	0.00202	39.1892	0.000899526	23.1732	0.00318	24.0583	0.00364	27.5676	0.00471	32.0921	0.00192	25.6006	0.00389	39.1318	0.00123
25.5275	0.00201	39.2793	0.000886416	23.2232	0.00315	24.0741	0.00363	27.6276	0.00468	32.1622	0.00191	25.6557	0.00387	39.2178	0.00122
25.5455	0.002	39.3348	0.000878374	23.2652	0.00313	24.1129	0.00362	27.6877	0.00466	32.2322	0.0019	25.7107	0.00385	39.3038	0.00121
25.6006	0.00199	39.3694	0.000873372	23.2733	0.00312	24.1675	0.00359	27.7477	0.00464	32.3023	0.00189	25.7658	0.00382	39.3899	0.00119
25.6557	0.00198	39.4595	0.000860392	23.3233	0.0031	24.222	0.00357	27.8078	0.00462	32.3724	0.00188	25.8208	0.0038	39.4759	0.00118
25.7107	0.00197	39.5496	0.000847478	23.3734	0.00307	24.2767	0.00354	27.8679	0.0046	32.4424	0.00187	25.8759	0.00378	39.5619	0.00117
25.7658	0.00196	39.6396	0.000834627	23.4234	0.00304	24.3312	0.00352	27.9279	0.00458	32.5125	0.00186	25.9309	0.00376	39.642	0.00116
25.8208	0.00195	39.7297	0.000821841	23.4735	0.00301	24.3858	0.00349	27.988	0.00456	32.5826	0.00185	25.986	0.00373	39.6479	0.00116
25.8759	0.00194	39.8198	0.000809118	23.5235	0.00298	24.4404	0.00347	28.048	0.00454	32.6527	0.00184	26	0.00373	39.7339	0.00115
25.9309	0.00192	39.9099	0.000796457	23.5736	0.00296	24.495	0.00345	28.1081	0.00452	32.7227	0.00183	26.041	0.00371	39.8199	0.00114
25.986	0.00191	40	0.000783859	23.6236	0.00293	24.5185	0.00344	28.1596	0.0045	32.7928	0.00182	26.0961	0.00369	39.9059	0.00113
26.041	0.0019	40.0508	0.00077679	23.6737	0.0029	24.5496	0.00342	28.1682	0.0045	32.8629	0.00181	26.1512	0.00367	39.9919	0.00111
26.0961	0.00189	40.0901	0.000771323	23.7237	0.00287	24.6042	0.0034	28.2282	0.00448	32.9329	0.00181	26.2062	0.00365	40.0779	0.0011
26.1512	0.00188	40.1802	0.000758848	23.7738	0.00285	24.6588	0.00338	28.2883	0.00446	33	0.0018	26.2613	0.00362	40.1639	0.00109
26.2062	0.00187	40.2703	0.000746435	23.8238	0.00282	24.7134	0.00335	28.3483	0.00444	33.003	0.0018	26.3163	0.0036	40.2499	0.00108
26.2613	0.00186	40.3604	0.000734082	23.8739	0.00279	24.768	0.00333	28.4084	0.00442	33.0731	0.00179	26.3714	0.00358	40.3359	0.00107
26.3163	0.00185	40.4504	0.000721789	23.9239	0.00277	24.8226	0.00331	28.4685	0.0044	33.1431	0.00178	26.4264	0.00356	40.4219	0.00106
26.3714	0.00184	40.5405	0.000709555	23.974	0.00274	24.8772	0.00328	28.5285	0.00438	33.2132	0.00177	26.4815	0.00354	40.5079	0.00105
26.4264	0.00182	40.6306	0.000697381	24.024	0.00271	24.9318	0.00326	28.5886	0.00437	33.2833	0.00176	26.5365	0.00352	40.5939	0.00104
26.4379	0.00182	40.7207	0.000685266	24.0741	0.00269	24.9629	0.00325	28.6486	0.00435	33.3533	0.00175	26.5916	0.00349	40.6799	0.00103
26.4815	0.00181	40.7667	0.000679102	24.0897	0.00268	24.9864	0.00324	28.7087	0.00433	33.4234	0.00174	26.6467	0.00347	40.6938	0.00102
26.5365	0.0018	40.8108	0.000673209	24.1241	0.00266	25.041	0.00322	28.7688	0.00431	33.4935	0.00173	26.7017	0.00345	40.7659	0.00102
26.5916	0.00179	40.9009	0.00066121	24.1742	0.00264	25.0956	0.00319	28.8288	0.00429	33.5636	0.00172	26.7568	0.00343	40.8519	0.001
26.6467	0.00178	40.991	0.000649269	24.2242	0.00261	25.1502	0.00317	28.8889	0.00427	33.6336	0.00171	26.8118	0.00341	40.9379	0.000993915
26.7017	0.00177	41.0811	0.000637385	24.2743	0.00258	25.2048	0.00315	28.9489	0.00425	33.7037	0.0017	26.8669	0.00339	41.0239	0.000983287
26.7568	0.00176	41.1712	0.000625557	24.3243	0.00256	25.2594	0.00313	29.009	0.00423	33.7738	0.00169	26.9219	0.00337	41.1099	0.000972711
26.8118	0.00175	41.2613	0.000613786	24.3744	0.00253	25.314	0.0031	29.0262	0.00423	33.8438	0.00168	26.977	0.00335	41.1959	0.000962185
26.8669	0.00174	41.3513	0.000602071	24.4244	0.00251	25.3686	0.00308	29.0691	0.00422	33.9139	0.00168	27	0.00334	41.2819	0.00095171
26.9219	0.00173	41.4414	0.000590412	24.4745	0.00248	25.4074	0.00307	29.1291	0.0042	33.984	0.00167	27.032	0.00333	41.3679	0.000941285
26.977	0.00172	41.4827	0.00058509	24.5245	0.00246	25.4231	0.00306	29.1892	0.00418	34	0.00166	27.0871	0.00331	41.4539	0.00093091
27.032	0.00171	41.5315	0.000578807	24.5746	0.00243	25.4778	0.00304	29.2492	0.00416	34.054	0.00166	27.1421	0.00329	41.5399	0.000920584
27.0871	0.0017	41.6216	0.000567257	24.6246	0.00241	25.5324	0.00302	29.3093	0.00414	34.1241	0.00165	27.1972	0.00327	41.626	0.000910307
27.1421	0.00169	41.7117	0.000555762	24.6747	0.00238	25.5869	0.003	29.3694	0.00412	34.1942	0.00164	27.2523	0.00325	41.712	0.000900078
27.1972	0.00168	41.8018	0.000544321	24.7247	0.00236	25.6415	0.00297	29.4294	0.00411	34.2643	0.00163	27.3073	0.00323	41.7455	0.000896106
27.2523	0.00167	41.8919	0.000532933	24.7748	0.00233	25.6961	0.00295	29.4895	0.00409	34.3343	0.00162	27.3624	0.00321	41.798	0.000889899
27.3073	0.00166	41.982	0.000521599	24.8248	0.00231	25.7507	0.00293	29.5495	0.00407	34.4044	0.00161	27.4174	0.00319	41.884	0.000879767
27.3482	0.00165	42.0721	0.000510317	24.8749	0.00228	25.8053	0.00291	29.6096	0.00405	34.4745	0.00161	27.4725	0.00317	41.97	0.000869682
27.3624	0.00165	42.1622	0.000499088	24.9142	0.00226	25.8518	0.00289	29.6697	0.00404	34.5445	0.0016	27.5275	0.00315	42.056	0.000859646
27.4174	0.00164	42.1987	0.000494551	24.9249	0.00226	25.8599	0.00289	29.7297	0.00402	34.6146	0.00159	27.5826	0.00313	42.142	0.000849656
27.4725	0.00163	42.2522	0.000487911	24.975	0.00223	25.9145	0.00287	29.7898	0.004	34.6847	0.00158	27.6376	0.00311	42.228	0.000839713
27.5275	0.00162	42.3423	0.000476785	25.025	0.00221	25.9691	0.00285	29.8498	0.00398	34.7548	0.00157	27.6927	0.00309	42.314	0.000829816
27.5826	0.00161	42.4324	0.000465711	25.0751	0.00219	26.0237	0.00283	29.8929	0.00397	34.8248	0.00156	27.7477	0.00307	42.4	0.000819965
27.6376	0.0016	42.5225	0.000454689	25.1251	0.00216	26.0783	0.00281	29.9099	0.00397	34.8949	0.00156	27.8028	0.00305	42.486	0.00081016
27.6927	0.00159	42.6126	0.000443716	25.1752	0.00214	26.1329	0.00279	29.97	0.00395	34.965	0.00155	27.8579	0.00303	42.572	0.0008004
27.7477	0.00158	42.7027	0.000432795	25.2252	0.00211	26.1875	0.00277	30.03	0.00393	35	0.00154	27.9129	0.00301	42.658	0.000790686
27.8028	0.00157	42.7928	0.000421923	25.2753	0.00209	26.2421	0.00274	30.0901	0.00392	35.035	0.00154	27.968	0.00299	42.744	0.000781016
27.8579	0.00156	42.8829	0.000411101	25.3253	0.00207	26.2963	0.00272	30.1502	0.0039	35.1051	0.00153	28	0.00298	42.7972	0.000775057
27.9129	0.00155	42.9147	0.000407295	25.3754	0.00204	26.2967	0.00272	30.2102	0.00388	35.1752	0.00152	28.023	0.00298	42.83	0.000771391
27.968	0.00154	42.973	0.000400328	25.4254	0.00202	26.3513	0.0027	30.2703	0.00386	35.2452	0.00152	28.0781	0.00296	42.916	0.00076181
28.023	0.00153	43.0631	0.000389604	25.4755	0.002	26.4059	0.00268	30.3303	0.00385	35.3153	0.00151	28.1331	0.00294	43.002	0.000752272
28.0781	0.00152	43.1531	0.000378929	25.5255	0.00197	26.4605	0.00266	30.3904	0.00383	35.3854	0.0015	28.1882	0.00292	43.088	0.000742779
28.1331	0.00151	43.2432	0.000368302	25.5756	0.00195	26.5151	0.00264	30.4505	0.00382	35.4555	0.00149	28.2432	0.0029	43.174	0.000733328
28.1882	0.0015	43.3333	0.000357723	25.6256	0.00193	26.5697	0.00262	30.5105	0.0038	35.5255	0.00148	28.2983	0.00288	43.26	0.000723921
28.2432	0.00149	43.4234	0.000347192	25.6757	0.00191	26.6243	0.00261	30.5706	0.00378	35.5956	0.00148	28.3533	0.00287	43.346	0.000714556
28.2585	0.00149	43.5135	0.000336708	25.7257	0.00188	26.6789	0.00259	30.6306	0.00377	35.6657	0.00147	28.4084	0.00285	43.432	0.000705233
28.2983	0.00148	43.6036	0.000326271	25.7388	0.00188	26.7335	0.00257	30.6907	0.00375	35.7357	0.00146	28.4635	0.00283	43.518	0.000695953
28.3533	0.00148	43.6306	0.000323149	25.7758	0.00186	26.7407	0.00256	30.7508	0.00373	35.8058	0.00145	28.5185	0.00281	43.6041	0.000686715
28.4084	0.00147	43.6937	0.000315881	25.8258	0.00184	26.788	0.00255	30.7596	0.00373	35.8759	0.00145	28.5736	0.00279	43.69	0.000677518
28.4635	0.00146	43.7838	0.000305538	25.8759	0.00182	26.8426	0.00253	30.8108	0.00372	35.946	0.00144	28.6286	0.00278	43.7761	0.000668362
28.5185	0.00145	43.8739	0.00029524	25.9259	0.00179	26.8972	0.00251	30.8709	0.0037	36	0.00143	28.6837	0.00276	43.8489	0.000660636
28.5736	0.00144	43.964	0.000284988	25.976	0.00177	26.9518	0.00249	30.9309	0.00369	36.016	0.00143	28.7387	0.00274	43.8621	0.000659247
28.6286	0.00143	44.054	0.000274782	26.026	0.00175	27.0064	0.00247	30.991	0.00367	36.0861	0.00142	28.7938	0.00272	43.9481	0.000650173
28.6837	0.00142	44.1441	0.000264621	26.0761	0.00173	27.061	0.00245	31.0511	0.00365	36.1562	0.00142	28.8488	0.00271	44.0341	0.00064114
28.7387	0.00141	44.2342	0.000254505	26.1261	0.0017	27.1156	0.00243	31.1111	0.00364	36.2262	0.00141	28.9039	0.00269	44.1201	0.000632146
28.7938	0.0014	44.3243	0.000244433	26.1762	0.00168	27.1702	0.00241	31.1712	0.00362	36.2963	0.0014	28.959	0.00267	44.2061	0.000623193
28.8488	0.00139	44.3466	0.000241948	26.2262	0.00166	27.1852	0.00241	31.2312	0.00361	36.3664	0.00139	29	0.00266	44.2921	0.000614279
28.9039	0.00139	44.4144	0.000234406	26.2763	0.00164	27.2248	0.00239	31.2913	0.00359	36.4364	0.00139	29.014	0.00265	44.3781	0.000605405
28.959	0.00138	44.5045	0.000224422	26.3263	0.00162	27.2794	0.00238	31.3514	0.00358	36.5065	0.00138	29.0691	0.00264	44.4641	0.000596569
29.014	0.00137	44.5946	0.000214483	26.3764	0.0016	27.334	0.00236	31.4114	0.00356	36.5766	0.00137	29.1241	0.00262	44.5501	0.000587773
29.0691	0.00136	44.6847	0.000204587	26.4264	0.00158	27.3886	0.00234	31.4715	0.00355	36.6467	0.00136	29.1792	0.0026	44.6361	0.000579015
29.1241	0.00135	44.7748	0.000194733	26.4765	0.00155	27.4432	0.00232	31.5315	0.00353	36.7167	0.00136	29.2342	0.00258	44.7221	0.000570296
29.1688	0.00134	44.8649	0.000184923	26.5265	0.00153	27.4978	0.0023	31.5916	0.00352	36.7868	0.00135	29.2893	0.00257	44.8081	0.000561614
29.1792	0.00134	44.9549	0.000175156	26.5633	0.00152	27.5524	0.00228	31.6262	0.00351	36.8569	0.00134	29.3443	0.00255	44.8941	0.000552971
29.2342	0.00133	45.0451	0.00016543	26.5766	0.00151	27.607	0.00227	31.6517	0.0035	36.9269	0.00134	29.3994	0.00253	44.9007	0.000552314
29.2893	0.00133	45.0626	0.000163541	26.6266	0.00149	27.6296	0.00226	31.7117	0.00349	36.997	0.00133	29.4545	0.00252	44.9801	0.000544365
29.3443	0.00132	45.1351	0.000155747	26.6767	0.00147	27.6616	0.00225	31.7718	0.00347	37	0.00133	29.5095	0.0025	45.0661	0.000535797
29.3994	0.00131	45.2252	0.000146106	26.7267	0.00145	27.7162	0.00223	31.8318	0.00346	37.0671	0.00132	29.5646	0.00248	45.1521	0.000527265
29.4545	0.0013	45.3153	0.000136506	26.7768	0.00143	27.7708	0.00221	31.8919	0.00344	37.1371	0.00131	29.6196	0.00247	45.2381	0.000518771
29.5095	0.00129	45.4054	0.000126947	26.8268	0.00141	27.8254	0.00219	31.952	0.00343	37.2072	0.00131	29.6747	0.00245	45.3241	0.000510313
29.5646	0.00128	45.4955	0.000117429	26.8769	0.00139	27.88	0.00218	32.012	0.00341	37.2773	0.0013	29.7297	0.00244	45.4101	0.000501892
29.6196	0.00127	45.5856	0.000107952	26.9269	0.00137	27.9346	0.00216	32.0721	0.0034	37.3473	0.00129	29.7848	0.00242	45.4961	0.000493506
29.6747	0.00127	45.6757	9.85151e-05	26.977	0.00135	27.9891	0.00214	32.1321	0.00338	37.4174	0.00129	29.8398	0.0024	45.5821	0.000485157
29.7297	0.00126	45.7658	8.91185e-05	27.027	0.00133	28.0437	0.00212	32.1922	0.00337	37.4875	0.00128	29.8949	0.00239	45.6681	0.000476844
29.7848	0.00125	45.7786	8.7786e-05	27.0771	0.00131	28.0741	0.00211	32.2522	0.00336	37.5576	0.00127	29.95	0.00237	45.7542	0.000468566
29.8398	0.00124	45.8559	7.97619e-05	27.1271	0.00129	28.0983	0.00211	32.3123	0.00334	37.6276	0.00127	30	0.00236	45.8402	0.000460323
29.8949	0.00123	45.946	7.0445e-05	27.1772	0.00127	28.1529	0.00209	32.3724	0.00333	37.6977	0.00126	30.005	0.00236	45.9262	0.000452115
29.95	0.00123	46.036	6.11675e-05	27.2272	0.00125	28.2075	0.00207	32.4324	0.00331	37.7678	0.00125	30.0601	0.00234	45.9524	0.000449619
30.005	0.00122	46.1261	5.19292e-05	27.2773	0.00123	28.2621	0.00205	32.4925	0.0033	37.8378	0.00125	30.1151	0.00232	46.0122	0.000443942
30.0601	0.00121	46.2162	4.27298e-05	27.3273	0.00121	28.3167	0.00204	32.4929	0.0033	37.9079	0.00124	30.1702	0.00231	46.0982	0.000435804
30.0792	0.00121	46.3063	3.3569e-05	27.3774	0.00119	28.3713	0.00202	32.5525	0.00328	37.978	0.00123	30.2252	0.00229	46.1842	0.0004277
30.1151	0.0012	46.3964	2.44467e-05	27.3878	0.00118	28.4259	0.002	32.6126	0.00327	38	0.00123	30.2803	0.00228	46.2702	0.00041963
30.1702	0.00119	46.4865	1.53626e-05	27.4274	0.00117	28.4805	0.00199	32.6727	0.00326	38.0481	0.00123	30.3353	0.00226	46.3562	0.000411594
30.2252	0.00119	46.4945	1.45513e-05	27.4775	0.00115	28.5185	0.00197	32.7327	0.00324	38.1181	0.00122	30.3904	0.00225	46.4422	0.000403592
30.2803	0.00118	46.5766	6.31646e-06	27.5275	0.00113	28.5351	0.00197	32.7928	0.00323	38.1882	0.00121	30.4455	0.00223	46.5282	0.000395624
30.3353	0.00117	46.6667	-2.69197e-06	27.5776	0.00111	28.5897	0.00195	32.8528	0.00322	38.2583	0.00121	30.5005	0.00222	46.6142	0.000387689
30.3904	0.00116	46.7568	-1.16629e-05	27.6276	0.00109	28.6443	0.00194	32.9129	0.0032	38.3283	0.0012	30.5556	0.0022	46.7002	0.000379787
30.4455	0.00115	46.8469	-2.05966e-05	27.6777	0.00107	28.6989	0.00192	32.973	0.00319	38.3984	0.0012	30.6106	0.00218	46.7862	0.000371917
30.5005	0.00115	46.9369	-2.94933e-05	27.7277	0.00105	28.7535	0.0019	33.033	0.00317	38.4685	0.00119	30.6657	0.00217	46.8722	0.000364081
30.5556	0.00114	47.027	-3.83532e-05	27.7778	0.00103	28.8081	0.00189	33.0931	0.00316	38.5385	0.00118	30.7207	0.00215	46.9582	0.000356277
30.6106	0.00113	47.1171	-4.71766e-05	27.8278	0.00101	28.8627	0.00187	33.1531	0.00315	38.6086	0.00118	30.7758	0.00214	47.0041	0.000352124
30.6657	0.00112	47.2072	-5.59636e-05	27.8779	0.000993276	28.9173	0.00185	33.2132	0.00313	38.6787	0.00117	30.8308	0.00212	47.0442	0.000348505
30.7207	0.00112	47.2105	-5.62869e-05	27.9279	0.000974411	28.963	0.00184	33.2733	0.00312	38.7488	0.00116	30.8859	0.00211	47.1302	0.000340766
30.7758	0.00111	47.2973	-6.47145e-05	27.978	0.000955622	28.9719	0.00184	33.3333	0.00311	38.8188	0.00116	30.9409	0.0021	47.2162	0.000333058
30.8308	0.0011	47.3874	-7.34295e-05	28.028	0.000936908	29.0265	0.00182	33.3595	0.0031	38.8889	0.00115	30.996	0.00208	47.3022	0.000325382
30.8859	0.00109	47.4775	-8.21088e-05	28.0781	0.000918268	29.0811	0.0018	33.3934	0.00309	38.959	0.00115	31	0.00208	47.3882	0.000317737
30.9409	0.00109	47.5676	-9.07527e-05	28.1281	0.000899701	29.1356	0.00179	33.4534	0.00308	39	0.00114	31.0511	0.00207	47.4742	0.000310124
30.9895	0.00108	47.6577	-9.93613e-05	28.1782	0.000881209	29.1902	0.00177	33.5135	0.00307	39.029	0.00114	31.1061	0.00205	47.5602	0.000302542
30.996	0.00108	47.7478	-0.000107935	28.2124	0.000868622	29.2448	0.00176	33.5736	0.00305	39.0991	0.00113	31.1612	0.00204	47.6462	0.000294991
31.0511	0.00107	47.8378	-0.000116474	28.2282	0.000862789	29.2994	0.00174	33.6336	0.00304	39.1692	0.00113	31.2162	0.00202	47.7322	0.000287471
31.1061	0.00106	47.9265	-0.000124844	28.2783	0.000844442	29.354	0.00172	33.6937	0.00303	39.2392	0.00112	31.2713	0.00201	47.8182	0.000279981
31.1612	0.00106	47.9279	-0.000124978	28.3283	0.000826167	29.4074	0.00171	33.7537	0.00302	39.3093	0.00112	31.3263	0.00199	47.9042	0.000272522
31.2162	0.00105	48.018	-0.000133448	28.3784	0.000807964	29.4086	0.00171	33.8138	0.003	39.3794	0.00111	31.3814	0.00198	47.9903	0.000265092
31.2713	0.00104	48.1081	-0.000141884	28.4284	0.000789832	29.4632	0.00169	33.8739	0.00299	39.4494	0.0011	31.4364	0.00196	48.0558	0.000259447
31.3263	0.00103	48.1982	-0.000150285	28.4785	0.000771771	29.5178	0.00168	33.9339	0.00298	39.5195	0.0011	31.4915	0.00195	48.0763	0.000257693
31.3814	0.00103	48.2883	-0.000158653	28.5285	0.00075378	29.5724	0.00166	33.994	0.00297	39.5896	0.00109	31.5465	0.00194	48.1623	0.000250324
31.4364	0.00102	48.3784	-0.000166987	28.5786	0.000735859	29.627	0.00165	34.054	0.00295	39.6597	0.00109	31.6016	0.00192	48.2483	0.000242984
31.4915	0.00101	48.4685	-0.000175288	28.6286	0.000718009	29.6816	0.00163	34.1141	0.00294	39.7297	0.00108	31.6567	0.00191	48.3343	0.000235674
31.5465	0.001	48.5586	-0.000183556	28.6787	0.000700227	29.7362	0.00162	34.1742	0.00293	39.7998	0.00107	31.7117	0.00189	48.4203	0.000228393
31.6016	0.000997024	48.6425	-0.000191229	28.7287	0.000682514	29.7908	0.0016	34.2262	0.00292	39.8699	0.00107	31.7668	0.00188	48.5063	0.000221141
31.6567	0.00098988	48.6487	-0.000191791	28.7788	0.00066487	29.8454	0.00159	34.2342	0.00291	39.9399	0.00106	31.8218	0.00187	48.5923	0.000213918
31.7117	0.000982765	48.7387	-0.000199993	28.8288	0.000647294	29.8519	0.00158	34.2943	0.0029	40	0.00106	31.8769	0.00185	48.6783	0.000206724
31.7668	0.000975677	48.8288	-0.000208163	28.8789	0.000629786	29.9	0.00157	34.3543	0.00289	40.01	0.00106	31.9319	0.00184	48.7643	0.000199558
31.8218	0.000968618	48.9189	-0.0002163	28.9289	0.000612344	29.9546	0.00155	34.4144	0.00288	40.0801	0.00105	31.987	0.00183	48.8503	0.000192421
31.8769	0.000961587	49.009	-0.000224405	28.979	0.00059497	30.0092	0.00154	34.4745	0.00287	40.1501	0.00105	32	0.00182	48.9363	0.000185312
31.8998	0.000958665	49.0991	-0.000232478	29.029	0.000577662	30.0638	0.00152	34.5345	0.00285	40.2202	0.00104	32.042	0.00181	49.0223	0.000178232
31.9319	0.000954583	49.1892	-0.000240519	29.0369	0.000574951	30.1184	0.00151	34.5946	0.00284	40.2903	0.00103	32.0971	0.0018	49.1076	0.000171239
31.987	0.000947607	49.2793	-0.000248529	29.0791	0.000560421	30.173	0.0015	34.6546	0.00283	40.3604	0.00103	32.1521	0.00178	49.1083	0.000171179
32.042	0.000940658	49.3585	-0.000255543	29.1291	0.000543245	30.2276	0.00148	34.7147	0.00282	40.4304	0.00102	32.2072	0.00177	49.1943	0.000164154
32.0971	0.000933736	49.3694	-0.000256507	29.1792	0.000526134	30.2822	0.00147	34.7748	0.00281	40.5005	0.00102	32.2623	0.00176	49.2803	0.000157157
32.1521	0.000926841	49.4595	-0.000264454	29.2292	0.000509089	30.2963	0.00146	34.8348	0.00279	40.5706	0.00101	32.3173	0.00174	49.3663	0.000150187
32.2072	0.000919973	49.5496	-0.000272369	29.2793	0.000492108	30.3368	0.00145	34.8949	0.00278	40.6406	0.00101	32.3724	0.00173	49.4523	0.000143244
32.2623	0.000913132	49.6396	-0.000280254	29.3293	0.000475192	30.3913	0.00144	34.9549	0.00277	40.7107	0.001	32.4274	0.00172	49.5383	0.000136328
32.3173	0.000906318	49.7297	-0.000288108	29.3794	0.000458339	30.4459	0.00142	35.015	0.00276	40.7808	0.000996426	32.4825	0.0017	49.6243	0.00012944
32.3724	0.00089953	49.8198	-0.000295932	29.4294	0.00044155	30.5005	0.00141	35.0751	0.00275	40.8509	0.000991031	32.5375	0.00169	49.7103	0.000122578
32.4274	0.000892768	49.9099	-0.000303725	29.4795	0.000424824	30.5551	0.00139	35.0929	0.00274	40.9209	0.00098566	32.5926	0.00168	49.7963	0.000115743
32.4825	0.000886032	50	-0.000311489	29.5295	0.000408161	30.6097	0.00138	35.1351	0.00273	40.991	0.000980313	32.6476	0.00167	49.8823	0.000108934
32.5375	0.000879322	50.0744	-0.000317881	29.5796	0.00039156	30.6643	0.00136	35.1952	0.00272	41	0.000979627	32.7027	0.00165	49.9684	0.000102152
32.5926	0.000872638	50.0901	-0.000319222	29.6296	0.000375022	30.7189	0.00135	35.2553	0.00271	41.0611	0.00097499	32.7578	0.00164	50.0543	9.53957e-05
32.6476	0.000865979	50.1802	-0.000326925	29.6797	0.000358545	30.7408	0.00134	35.3153	0.0027	41.1311	0.00096969	32.8128	0.00163	50.1404	8.86657e-05
32.7027	0.000859346	50.2703	-0.000334599	29.7297	0.00034213	30.7735	0.00134	35.3754	0.00269	41.2012	0.000964414	32.8679	0.00161	50.1593	8.7187e-05
32.7578	0.000852739	50.3604	-0.000342243	29.7798	0.000325776	30.8281	0.00132	35.4354	0.00268	41.2713	0.000959162	32.9229	0.0016	50.2264	8.19615e-05
32.8102	0.000846475	50.4504	-0.000349858	29.8298	0.000309483	30.8827	0.00131	35.4955	0.00266	41.3413	0.000953933	32.978	0.00159	50.3124	7.52831e-05
32.8128	0.000846156	50.5405	-0.000357443	29.8614	0.000299231	30.9373	0.00129	35.5556	0.00265	41.4114	0.000948727	33	0.00158	50.3984	6.86303e-05
32.8679	0.000839599	50.6306	-0.000365	29.8799	0.00029325	30.9919	0.00128	35.6156	0.00264	41.4815	0.000943545	33.033	0.00158	50.4844	6.20029e-05
32.9229	0.000833067	50.7207	-0.000372528	29.9299	0.000277077	31.0465	0.00126	35.6757	0.00263	41.5515	0.000938385	33.0881	0.00156	50.5704	5.54009e-05
32.978	0.000826559	50.7904	-0.000378332	29.98	0.000260964	31.1011	0.00125	35.7357	0.00262	41.6216	0.000933247	33.1431	0.00155	50.6564	4.8824e-05
33.033	0.000820076	50.8108	-0.000380027	30.03	0.000244911	31.1557	0.00124	35.7958	0.00261	41.6917	0.000928133	33.1982	0.00154	50.7424	4.22721e-05
33.0881	0.000813618	50.9009	-0.000387498	30.0801	0.000228916	31.1852	0.00123	35.8559	0.0026	41.7618	0.000923041	33.2533	0.00153	50.8284	3.57451e-05
33.1431	0.000807184	50.991	-0.000394941	30.1301	0.00021298	31.2103	0.00122	35.9159	0.00259	41.8318	0.000917971	33.3083	0.00151	50.9144	2.92428e-05
33.1982	0.000800774	51.0811	-0.000402355	30.1802	0.000197103	31.2649	0.00121	35.9595	0.00258	41.9019	0.000912923	33.3634	0.0015	51.0004	2.27651e-05
33.2533	0.000794388	51.1712	-0.000409741	30.2302	0.000181284	31.3195	0.0012	35.976	0.00257	41.972	0.000907897	33.4184	0.00149	51.0864	1.63119e-05
33.3083	0.000788027	51.2613	-0.0004171	30.2803	0.000165523	31.3741	0.00118	36.036	0.00256	42	0.000905893	33.4735	0.00148	51.1724	9.88301e-06
33.3634	0.000781689	51.3513	-0.00042443	30.3303	0.000149819	31.4287	0.00117	36.0961	0.00255	42.042	0.000902893	33.5285	0.00146	51.211	7.00395e-06
33.4184	0.000775374	51.4414	-0.000431734	30.3804	0.000134172	31.4833	0.00116	36.1562	0.00254	42.1121	0.000897911	33.5836	0.00145	51.2584	3.47829e-06
33.4735	0.000769084	51.5064	-0.000436983	30.4304	0.000118583	31.5379	0.00114	36.2162	0.00253	42.1822	0.00089295	33.6386	0.00144	51.3444	-2.90238e-06
33.5285	0.000762816	51.5315	-0.00043901	30.4805	0.000103049	31.5924	0.00113	36.2763	0.00252	42.2522	0.000888011	33.6937	0.00143	51.4304	-9.25914e-06
33.5836	0.000756573	51.6216	-0.000446258	30.5305	8.75725e-05	31.6297	0.00112	36.3363	0.00251	42.3223	0.000883093	33.7488	0.00141	51.5164	-1.55921e-05
33.6386	0.000750352	51.7117	-0.00045348	30.5806	7.21515e-05	31.6471	0.00111	36.3964	0.0025	42.3924	0.000878196	33.8038	0.0014	51.6024	-2.19015e-05
33.6937	0.000744154	51.8018	-0.000460674	30.6306	5.67862e-05	31.7016	0.0011	36.4565	0.00249	42.4625	0.00087332	33.8589	0.00139	51.6884	-2.81873e-05
33.7205	0.000741148	51.8919	-0.000467842	30.6807	4.14763e-05	31.7562	0.00109	36.5165	0.00248	42.5325	0.000868465	33.9139	0.00138	51.7744	-3.44497e-05
33.7488	0.000737979	51.982	-0.000474984	30.6859	3.98689e-05	31.8108	0.00107	36.5766	0.00247	42.6026	0.000863631	33.969	0.00137	51.8604	-4.06889e-05
33.8038	0.000731827	52.0721	-0.000482098	30.7307	2.62214e-05	31.8654	0.00106	36.6366	0.00246	42.6727	0.000858818	34	0.00136	51.9464	-4.6905e-05
33.8589	0.000725698	52.1622	-0.000489187	30.7808	1.10213e-05	31.92	0.00105	36.6967	0.00244	42.7427	0.000854025	34.024	0.00136	52.0324	-5.3098e-05
33.9139	0.000719591	52.2224	-0.00049391	30.8308	-4.12437e-06	31.9746	0.00104	36.7568	0.00243	42.8128	0.000849252	34.0791	0.00134	52.1185	-5.92682e-05
33.969	0.000713507	52.2522	-0.000496249	30.8809	-1.92158e-05	32.0292	0.00102	36.8168	0.00242	42.8829	0.0008445	34.1341	0.00133	52.2045	-6.54157e-05
34.024	0.000707445	52.3423	-0.000503285	30.9309	-3.42534e-05	32.0741	0.00101	36.8262	0.00242	42.953	0.000839768	34.1892	0.00132	52.2627	-6.957e-05
34.0791	0.000701405	52.4324	-0.000510296	30.981	-4.92374e-05	32.0838	0.00101	36.8769	0.00241	43	0.000836602	34.2442	0.00131	52.2905	-7.15405e-05
34.1341	0.000695387	52.5225	-0.00051728	31.031	-6.41681e-05	32.1384	0.000996575	36.9369	0.0024	43.023	0.000835056	34.2993	0.0013	52.3765	-7.76429e-05
34.1892	0.000689391	52.6126	-0.000524239	31.0811	-7.90458e-05	32.193	0.000983685	36.997	0.00239	43.0931	0.000830364	34.3543	0.00129	52.4625	-8.37228e-05
34.2442	0.000683417	52.7027	-0.000531173	31.1311	-9.38707e-05	32.2476	0.000970842	37.0571	0.00238	43.1632	0.000825691	34.4094	0.00127	52.5485	-8.97806e-05
34.2993	0.000677465	52.7928	-0.000538081	31.1812	-0.000108643	32.3022	0.000958048	37.1171	0.00237	43.2332	0.000821038	34.4645	0.00126	52.6345	-9.58161e-05
34.3543	0.000671534	52.8829	-0.000544964	31.2312	-0.000123363	32.3568	0.000945302	37.1772	0.00236	43.3033	0.000816405	34.5195	0.00125	52.7205	-0.00010183
34.4094	0.000665625	52.9383	-0.00054919	31.2813	-0.000138032	32.4114	0.000932602	37.2372	0.00235	43.3734	0.000811791	34.5746	0.00124	52.8065	-0.000107821
34.4645	0.000659737	52.973	-0.000551822	31.3313	-0.000152648	32.466	0.00091995	37.2973	0.00234	43.4434	0.000807196	34.6296	0.00123	52.8925	-0.000113791
34.5195	0.00065387	53.0631	-0.000558655	31.3814	-0.000167214	32.5186	0.000907807	37.3574	0.00233	43.5135	0.000802621	34.6847	0.00122	52.9785	-0.00011974
34.5746	0.000648024	53.1531	-0.000565463	31.4314	-0.000181728	32.5206	0.000907345	37.4174	0.00232	43.5836	0.000798064	34.7397	0.00121	53.0645	-0.000125666
34.6296	0.0006422	53.2432	-0.000572247	31.4815	-0.000196191	32.5752	0.000894786	37.4775	0.00231	43.6536	0.000793527	34.7948	0.00119	53.1505	-0.000131572
34.6308	0.000642076	53.3333	-0.000579006	31.5105	-0.000204547	32.6298	0.000882273	37.5375	0.0023	43.7237	0.000789008	34.8499	0.00118	53.2365	-0.000137456
34.6847	0.000636396	53.4234	-0.000585741	31.5315	-0.000210604	32.6844	0.000869806	37.5976	0.00229	43.7938	0.000784508	34.9049	0.00117	53.3145	-0.000142772
34.7397	0.000630613	53.5135	-0.000592451	31.5816	-0.000224967	32.739	0.000857385	37.6577	0.00228	43.8639	0.000780026	34.96	0.00116	53.3225	-0.000143319
34.7948	0.000624851	53.6036	-0.000599138	31.6316	-0.000239279	32.7936	0.00084501	37.6929	0.00228	43.9339	0.000775563	35	0.00115	53.4085	-0.00014916
34.8499	0.000619109	53.6543	-0.000602892	31.6817	-0.000253542	32.8481	0.00083268	37.7177	0.00227	44	0.000771372	35.015	0.00115	53.4945	-0.000154981
34.9049	0.000613388	53.6937	-0.0006058	31.7317	-0.000267755	32.9027	0.000820394	37.7778	0.00226	44.004	0.000771119	35.0701	0.00114	53.5805	-0.000160781
34.96	0.000607687	53.7838	-0.000612438	31.7818	-0.000281919	32.9573	0.000808154	37.8378	0.00225	44.0741	0.000766692	35.1251	0.00113	53.6665	-0.00016656
35.015	0.000602006	53.8739	-0.000619053	31.8318	-0.000296034	32.963	0.000806884	37.8979	0.00224	44.1441	0.000762284	35.1802	0.00112	53.7525	-0.000172319
35.0701	0.000596345	53.964	-0.000625644	31.8819	-0.0003101	33.0119	0.000795958	37.958	0.00223	44.2142	0.000757894	35.2352	0.00111	53.8385	-0.000178057
35.1251	0.000590705	54.054	-0.000632212	31.9319	-0.000324117	33.0665	0.000783806	38.018	0.00222	44.2843	0.000753521	35.2903	0.00109	53.9245	-0.000183775
35.1802	0.000585084	54.1441	-0.000638756	31.982	-0.000338087	33.1211	0.000771699	38.0781	0.00221	44.3543	0.000749167	35.3454	0.00108	54.0105	-0.000189472
35.2352	0.000579483	54.2342	-0.000645277	32.032	-0.000352008	33.1757	0.000759635	38.1381	0.0022	44.4244	0.00074483	35.4004	0.00107	54.0965	-0.000195149
35.2903	0.000573902	54.3243	-0.000651775	32.0821	-0.000365882	33.2303	0.000747615	38.1982	0.00219	44.4945	0.000740511	35.4555	0.00106	54.1825	-0.000200807
35.3454	0.000568341	54.3703	-0.000655083	32.1321	-0.000379708	33.2849	0.000735638	38.2583	0.00218	44.5646	0.000736209	35.5105	0.00105	54.2685	-0.000206444
35.4004	0.000562799	54.4144	-0.00065825	32.1822	-0.000393487	33.3395	0.000723704	38.3183	0.00217	44.6346	0.000731925	35.5656	0.00104	54.3546	-0.000212061
35.4555	0.000557276	54.5045	-0.000664703	32.2322	-0.000407218	33.3941	0.000711813	38.3784	0.00216	44.7047	0.000727658	35.6206	0.00103	54.3662	-0.000212821
35.5105	0.000551773	54.5946	-0.000671132	32.2823	-0.000420903	33.4075	0.00070891	38.4384	0.00215	44.7748	0.000723408	35.6757	0.00102	54.4406	-0.000217658
35.5411	0.00054872	54.6847	-0.000677539	32.3323	-0.000434542	33.4487	0.000699965	38.4985	0.00215	44.8448	0.000719175	35.7307	0.00101	54.5266	-0.000223236
35.5656	0.000546288	54.7748	-0.000683923	32.335	-0.000435269	33.5033	0.000688159	38.5586	0.00214	44.9149	0.00071496	35.7858	0.000998532	54.6126	-0.000228795
35.6206	0.000540823	54.8649	-0.000690285	32.3824	-0.000448134	33.5579	0.000676395	38.5595	0.00214	44.985	0.000710761	35.8408	0.000988037	54.6986	-0.000234333
35.6757	0.000535377	54.9549	-0.000696625	32.4324	-0.00046168	33.6125	0.000664673	38.6186	0.00213	45	0.000709863	35.8959	0.000977579	54.7846	-0.000239853
35.7307	0.00052995	55.0451	-0.000702942	32.4825	-0.00047518	33.6671	0.000652993	38.6787	0.00212	45.0551	0.000706579	35.9509	0.000967159	54.8706	-0.000245353
35.7858	0.000524542	55.0863	-0.000705827	32.5325	-0.000488635	33.7217	0.000641354	38.7387	0.00211	45.1251	0.000702413	36	0.000957906	54.9566	-0.000250834
35.8408	0.000519152	55.1351	-0.000709237	32.5826	-0.000502044	33.7763	0.000629757	38.7988	0.0021	45.1952	0.000698264	36.006	0.000956775	55.0426	-0.000256296
35.8959	0.000513781	55.2252	-0.000715511	32.6326	-0.000515408	33.8309	0.000618201	38.8589	0.00209	45.2653	0.000694132	36.0611	0.000946428	55.1286	-0.000261739
35.9509	0.000508429	55.3153	-0.000721763	32.6827	-0.000528727	33.8519	0.000613757	38.9189	0.00208	45.3353	0.000690016	36.1161	0.000936117	55.2146	-0.000267163
36.006	0.000503095	55.4054	-0.000727993	32.7327	-0.000542002	33.8855	0.000606686	38.979	0.00207	45.4054	0.000685917	36.1712	0.000925842	55.3006	-0.000272569
36.0611	0.000497779	55.4955	-0.000734201	32.7828	-0.000555232	33.9401	0.000595211	39.039	0.00206	45.4755	0.000681833	36.2262	0.000915603	55.3866	-0.000277956
36.1161	0.000492481	55.5856	-0.000740388	32.8328	-0.000568417	33.9947	0.000583776	39.0991	0.00205	45.5455	0.000677766	36.2813	0.0009054	55.4179	-0.000279913
36.1712	0.000487202	55.6757	-0.000746554	32.8829	-0.000581559	34.0493	0.000572382	39.1592	0.00204	45.6156	0.000673715	36.3363	0.000895233	55.4726	-0.000283324
36.2262	0.000481941	55.7658	-0.000752698	32.9329	-0.000594657	34.1039	0.000561028	39.2192	0.00203	45.6857	0.000669679	36.3914	0.000885101	55.5586	-0.000288673
36.2813	0.000476697	55.8023	-0.000755182	32.983	-0.000607711	34.1585	0.000549714	39.2793	0.00203	45.7558	0.00066566	36.4464	0.000875005	55.6446	-0.000294005
36.3363	0.000471472	55.8559	-0.000758821	33.033	-0.000620722	34.213	0.000538439	39.3393	0.00202	45.8258	0.000661656	36.5015	0.000864944	55.7306	-0.000299318
36.3914	0.000466264	55.946	-0.000764924	33.0831	-0.00063369	34.2676	0.000527204	39.3994	0.00201	45.8959	0.000657668	36.5566	0.000854917	55.8166	-0.000304613
36.4464	0.000461074	56.036	-0.000771005	33.1331	-0.000646614	34.2964	0.000521307	39.4262	0.002	45.966	0.000653695	36.6116	0.000844925	55.9026	-0.00030989
36.4515	0.000460602	56.1261	-0.000777065	33.1595	-0.000653415	34.3222	0.000516007	39.4595	0.002	46	0.000651771	36.6667	0.000834968	55.9886	-0.000315148
36.5015	0.000455901	56.2162	-0.000783105	33.1832	-0.000659496	34.3768	0.00050485	39.5195	0.00199	46.036	0.000649738	36.7217	0.000825045	56.0746	-0.000320389
36.5566	0.000450746	56.3063	-0.000789124	33.2332	-0.000672336	34.4314	0.000493731	39.5796	0.00198	46.1061	0.000645796	36.7768	0.000815157	56.1606	-0.000325612
36.6116	0.000445609	56.3964	-0.000795123	33.2833	-0.000685133	34.486	0.000482651	39.6396	0.00197	46.1762	0.00064187	36.8318	0.000805302	56.2466	-0.000330817
36.6667	0.000440488	56.4865	-0.000801101	33.3333	-0.000697888	34.5406	0.00047161	39.6997	0.00196	46.2463	0.000637959	36.8869	0.000795481	56.3327	-0.000336005
36.7217	0.000435385	56.5183	-0.000803204	33.3834	-0.000710601	34.5952	0.000460606	39.7598	0.00195	46.3163	0.000634063	36.9419	0.000785694	56.4186	-0.000341175
36.7768	0.000430299	56.5766	-0.000807059	33.4334	-0.000723273	34.6498	0.000449641	39.8198	0.00195	46.3864	0.000630181	36.997	0.00077594	56.4697	-0.000344234
36.8318	0.000425231	56.6667	-0.000812997	33.4835	-0.000735903	34.7044	0.000438713	39.8799	0.00194	46.4565	0.000626315	37	0.000775409	56.5046	-0.000346328
36.8869	0.000420179	56.7568	-0.000818915	33.5335	-0.000748491	34.7408	0.000431446	39.9399	0.00193	46.5265	0.000622464	37.0521	0.00076622	56.5907	-0.000351463
36.9419	0.000415144	56.8469	-0.000824813	33.5836	-0.000761039	34.759	0.000427823	40	0.00192	46.5966	0.000618628	37.1071	0.000756533	56.6767	-0.000356581
36.997	0.000410126	56.9369	-0.000830691	33.6336	-0.000773546	34.8136	0.00041697	40.0601	0.00191	46.6667	0.000614806	37.1622	0.000746878	56.7627	-0.000361682
37.0521	0.000405124	57.027	-0.000836549	33.6837	-0.000786012	34.8682	0.000406154	40.1201	0.0019	46.7367	0.000610999	37.2172	0.000737257	56.8487	-0.000366766
37.1071	0.00040014	57.1171	-0.000842387	33.7337	-0.000798437	34.9228	0.000395376	40.1802	0.00189	46.8068	0.000607206	37.2723	0.000727668	56.9347	-0.000371832
37.1622	0.000395171	57.2072	-0.000848206	33.7838	-0.000810823	34.9774	0.000384634	40.2402	0.00188	46.8769	0.000603428	37.3273	0.000718112	57.0207	-0.000376882
37.2172	0.00039022	57.2342	-0.000849947	33.8338	-0.000823168	35.032	0.000373929	40.2929	0.00188	46.947	0.000599664	37.3824	0.000708588	57.1067	-0.000381915
37.2723	0.000385284	57.2973	-0.000854005	33.8839	-0.000835473	35.0866	0.00036326	40.3003	0.00188	47	0.000596824	37.4374	0.000699096	57.1927	-0.000386931
37.3273	0.000380365	57.3874	-0.000859785	33.9339	-0.000847739	35.1412	0.000352627	40.3604	0.00187	47.017	0.000595915	37.4925	0.000689636	57.2787	-0.00039193
37.3618	0.000377294	57.4775	-0.000865546	33.984	-0.000859965	35.1853	0.000344066	40.4204	0.00186	47.0871	0.000592179	37.5476	0.000680208	57.3647	-0.000396913
37.3824	0.000375463	57.5676	-0.000871288	33.9841	-0.000859984	35.1958	0.000342031	40.4805	0.00185	47.1572	0.000588458	37.6026	0.000670812	57.4507	-0.000401879
37.4374	0.000370576	57.6577	-0.00087701	34.034	-0.000872151	35.2504	0.00033147	40.5405	0.00184	47.2272	0.000584751	37.6577	0.000661447	57.5214	-0.000405949
37.4925	0.000365705	57.7478	-0.000882713	34.0841	-0.000884299	35.3049	0.000320945	40.6006	0.00183	47.2973	0.000581058	37.7127	0.000652114	57.5367	-0.000406829
37.5476	0.000360851	57.8378	-0.000888398	34.1341	-0.000896407	35.3595	0.000310456	40.6607	0.00183	47.3674	0.000577379	37.7678	0.000642811	57.6227	-0.000411763
37.6026	0.000356012	57.9279	-0.000894064	34.1842	-0.000908477	35.4141	0.000300002	40.7207	0.00182	47.4374	0.000573713	37.8228	0.00063354	57.7087	-0.00041668
37.6577	0.000351189	57.9502	-0.000895461	34.2342	-0.000920508	35.4687	0.000289583	40.7808	0.00181	47.5075	0.000570062	37.8779	0.0006243	57.7947	-0.000421581
37.7127	0.000346382	58.018	-0.000899711	34.2843	-0.000932501	35.5233	0.000279199	40.8408	0.0018	47.5776	0.000566424	37.9329	0.00061509	57.8807	-0.000426465
37.7678	0.000341591	58.1081	-0.000905339	34.3343	-0.000944456	35.5779	0.00026885	40.9009	0.00179	47.6476	0.000562799	37.988	0.000605911	57.9667	-0.000431334
37.8228	0.000336815	58.1982	-0.000910949	34.3844	-0.000956373	35.6297	0.000259067	40.961	0.00178	47.7177	0.000559189	38	0.000603913	58.0527	-0.000436187
37.8779	0.000332055	58.2883	-0.00091654	34.4344	-0.000968251	35.6325	0.000258535	41.021	0.00178	47.7878	0.000555591	38.043	0.000596763	58.1387	-0.000441024
37.9329	0.00032731	58.3784	-0.000922113	34.4845	-0.000980093	35.6871	0.000248255	41.0811	0.00177	47.8579	0.000552007	38.0981	0.000587644	58.2247	-0.000445845
37.988	0.000322581	58.4685	-0.000927668	34.5345	-0.000991896	35.7417	0.000238009	41.1411	0.00176	47.9279	0.000548436	38.1531	0.000578556	58.3107	-0.000450651
38.043	0.000317867	58.5586	-0.000933204	34.5846	-0.001	35.7963	0.000227798	41.1595	0.00176	47.998	0.000544879	38.2082	0.000569498	58.3967	-0.00045544
38.0981	0.000313168	58.6487	-0.000938723	34.6346	-0.00102	35.8509	0.00021762	41.2012	0.00175	48	0.000544777	38.2633	0.000560469	58.4828	-0.000460214
38.1531	0.000308485	58.6662	-0.000939795	34.6847	-0.00103	35.9055	0.000207476	41.2613	0.00174	48.0681	0.000541334	38.3183	0.000551471	58.5688	-0.000464973
38.2082	0.000303816	58.7387	-0.000944223	34.7347	-0.00104	35.9601	0.000197366	41.3213	0.00174	48.1381	0.000537803	38.3734	0.000542502	58.5731	-0.000465214
38.2633	0.000299163	58.8288	-0.000949706	34.7848	-0.00105	36.0147	0.000187289	41.3814	0.00173	48.2082	0.000534285	38.4284	0.000533562	58.6548	-0.000469716
38.2721	0.000298416	58.9189	-0.000955171	34.8086	-0.00106	36.0693	0.000177245	41.4414	0.00172	48.2783	0.00053078	38.4835	0.000524651	58.7408	-0.000474444
38.3183	0.000294524	59.009	-0.000960618	34.8348	-0.00106	36.0742	0.000176352	41.5015	0.00171	48.3484	0.000527287	38.5385	0.00051577	58.8268	-0.000479157
38.3734	0.0002899	59.0991	-0.000966047	34.8849	-0.00107	36.1239	0.000167235	41.5616	0.0017	48.4184	0.000523807	38.5936	0.000506918	58.9128	-0.000483854
38.4284	0.000285292	59.1892	-0.000971459	34.9349	-0.00108	36.1785	0.000157257	41.6216	0.0017	48.4885	0.000520341	38.6487	0.000498094	58.9988	-0.000488537
38.4835	0.000280697	59.2793	-0.000976853	34.985	-0.0011	36.2331	0.000147313	41.6817	0.00169	48.5586	0.000516886	38.7037	0.000489299	59.0848	-0.000493204
38.5385	0.000276118	59.3694	-0.00098223	35.035	-0.00111	36.2877	0.000137401	41.7417	0.00168	48.6286	0.000513445	38.7588	0.000480533	59.1708	-0.000497856
38.5936	0.000271553	59.3822	-0.000982992	35.0851	-0.00112	36.3423	0.000127521	41.8018	0.00167	48.6987	0.000510016	38.8138	0.000471795	59.2568	-0.000502493
38.6487	0.000267003	59.4595	-0.00098759	35.1351	-0.00113	36.3969	0.000117674	41.8619	0.00166	48.7688	0.000506599	38.8689	0.000463085	59.3428	-0.000507116
38.7037	0.000262467	59.5496	-0.000992932	35.1852	-0.00114	36.4515	0.000107858	41.9219	0.00166	48.8388	0.000503195	38.9239	0.000454403	59.4288	-0.000511723
38.7588	0.000257945	59.6396	-0.000998258	35.2352	-0.00115	36.5061	9.80751e-05	41.982	0.00165	48.9089	0.000499803	38.979	0.00044575	59.5148	-0.000516316
38.8138	0.000253438	59.7297	-0.001	35.2853	-0.00116	36.5186	9.58308e-05	42.0262	0.00164	48.979	0.000496423	39	0.000442453	59.6008	-0.000520895
38.8689	0.000248945	59.8198	-0.00101	35.3353	-0.00118	36.5607	8.83238e-05	42.042	0.00164	49	0.000495411	39.034	0.000437124	59.6249	-0.000522172
38.9239	0.000244466	59.9099	-0.00101	35.3854	-0.00119	36.6153	7.86041e-05	42.1021	0.00163	49.0491	0.000493055	39.0891	0.000428526	59.6868	-0.000525459
38.979	0.000240002	60	-0.00102	35.4354	-0.0012	36.6698	6.89159e-05	42.1622	0.00163	49.1191	0.0004897	39.1441	0.000419956	59.7728	-0.000530008
39.034	0.000235551	60.0901	-0.00102	35.4855	-0.00121	36.7244	5.92591e-05	42.2222	0.00162	49.1892	0.000486357	39.1992	0.000411413	59.8588	-0.000534543
39.0891	0.000231114	60.0981	-0.00103	35.5355	-0.00122	36.779	4.96335e-05	42.2823	0.00161	49.2593	0.000483026	39.2542	0.000402897	59.9448	-0.000539063
39.1441	0.000226692	60.1802	-0.00103	35.5856	-0.00123	36.8336	4.0039e-05	42.3423	0.0016	49.3293	0.000479706	39.3093	0.000394409	60.0308	-0.00054357
39.1825	0.000223623	60.2703	-0.00104	35.6331	-0.00124	36.8882	3.04755e-05	42.4024	0.0016	49.3994	0.000476399	39.3644	0.000385948	60.1168	-0.000548062
39.1992	0.000222283	60.3604	-0.00104	35.6356	-0.00124	36.9428	2.09427e-05	42.4625	0.00159	49.4695	0.000473103	39.4194	0.000377513	60.2028	-0.000552539
39.2542	0.000217888	60.4504	-0.00105	35.6857	-0.00125	36.9631	1.74176e-05	42.5225	0.00158	49.5395	0.000469819	39.4745	0.000369106	60.2888	-0.000557003
39.3093	0.000213506	60.5405	-0.00105	35.7357	-0.00126	36.9974	1.14405e-05	42.5826	0.00157	49.6096	0.000466547	39.5295	0.000360725	60.3748	-0.000561453
39.3644	0.000209139	60.6306	-0.00106	35.7858	-0.00128	37.052	1.96877e-06	42.6426	0.00157	49.6797	0.000463286	39.5846	0.00035237	60.4608	-0.000565889
39.4194	0.000204785	60.7207	-0.00106	35.8358	-0.00129	37.1066	-7.4726e-06	42.7027	0.00156	49.7497	0.000460037	39.6396	0.000344043	60.5468	-0.000570311
39.4745	0.000200444	60.8108	-0.00107	35.8859	-0.0013	37.1612	-1.68838e-05	42.7628	0.00155	49.8198	0.0004568	39.6947	0.000335741	60.6328	-0.000574719
39.5295	0.000196117	60.8141	-0.00107	35.9359	-0.00131	37.2158	-2.62649e-05	42.8228	0.00154	49.8899	0.000453574	39.7497	0.000327466	60.6766	-0.000576955
39.5846	0.000191803	60.9009	-0.00107	35.986	-0.00132	37.2704	-3.56162e-05	42.8829	0.00154	49.96	0.000450359	39.8048	0.000319216	60.7189	-0.000579113
39.6396	0.000187503	60.991	-0.00108	36.036	-0.00133	37.325	-4.49377e-05	42.8929	0.00153	50	0.000448527	39.8599	0.000310993	60.8049	-0.000583494
39.6947	0.000183216	61.0811	-0.00108	36.0861	-0.00134	37.3796	-5.42296e-05	42.9429	0.00153	50.03	0.000447156	39.9149	0.000302795	60.8909	-0.000587861
39.7497	0.000178942	61.1712	-0.00109	36.1361	-0.00135	37.4075	-5.89694e-05	43.003	0.00152	50.1001	0.000443964	39.97	0.000294623	60.9769	-0.000592214
39.8048	0.000174681	61.2613	-0.00109	36.1862	-0.00136	37.4342	-6.3492e-05	43.0631	0.00151	50.1702	0.000440783	40	0.000290177	61.0629	-0.000596554
39.8599	0.000170434	61.3513	-0.0011	36.2362	-0.00137	37.4888	-7.27251e-05	43.1231	0.00151	50.2402	0.000437613	40.025	0.000286477	61.1489	-0.000600881
39.9149	0.000166199	61.4414	-0.0011	36.2863	-0.00138	37.5434	-8.19289e-05	43.1832	0.0015	50.3103	0.000434455	40.0801	0.000278356	61.2349	-0.000605194
39.97	0.000161978	61.5301	-0.00111	36.3363	-0.00139	37.598	-9.11038e-05	43.2432	0.00149	50.3804	0.000431307	40.1351	0.000270261	61.3209	-0.000609494
40.025	0.000157769	61.5315	-0.00111	36.3864	-0.0014	37.6526	-0.00010025	43.3033	0.00148	50.4504	0.000428171	40.1902	0.000262191	61.4069	-0.00061378
40.0801	0.000153573	61.6216	-0.00111	36.4364	-0.00141	37.7072	-0.000109367	43.3634	0.00148	50.5205	0.000425045	40.2452	0.000254145	61.4929	-0.000618053
40.0928	0.000152608	61.7117	-0.00112	36.4577	-0.00142	37.7617	-0.000118455	43.4234	0.00147	50.5906	0.00042193	40.3003	0.000246125	61.5789	-0.000622314
40.1351	0.00014939	61.8018	-0.00112	36.4865	-0.00142	37.8163	-0.000127515	43.4835	0.00146	50.6607	0.000418826	40.3554	0.00023813	61.6649	-0.000626561
40.1902	0.00014522	61.8919	-0.00113	36.5365	-0.00144	37.852	-0.000133408	43.5435	0.00146	50.7307	0.000415733	40.4104	0.000230159	61.7283	-0.000629683
40.2452	0.000141063	61.982	-0.00113	36.5866	-0.00145	37.8709	-0.000136547	43.6036	0.00145	50.8008	0.000412651	40.4655	0.000222213	61.7509	-0.000630795
40.3003	0.000136918	62.0721	-0.00114	36.6366	-0.00146	37.9255	-0.00014555	43.6637	0.00144	50.8709	0.000409579	40.5205	0.000214292	61.8369	-0.000635016
40.3554	0.000132785	62.1622	-0.00114	36.6867	-0.00147	37.9801	-0.000154525	43.7237	0.00143	50.9409	0.000406518	40.5756	0.000206395	61.9229	-0.000639224
40.4104	0.000128666	62.2461	-0.00115	36.7367	-0.00148	38.0347	-0.000163473	43.7595	0.00143	51	0.000403946	40.6306	0.000198522	62.0089	-0.00064342
40.4655	0.000124558	62.2522	-0.00115	36.7868	-0.00149	38.0893	-0.000172392	43.7838	0.00143	51.011	0.000403467	40.6857	0.000190674	62.0949	-0.000647602
40.5205	0.000120463	62.3423	-0.00115	36.8368	-0.0015	38.1439	-0.000181284	43.8438	0.00142	51.0811	0.000400427	40.7407	0.000182849	62.1809	-0.000651772
40.5756	0.000116381	62.4324	-0.00116	36.8869	-0.00151	38.1985	-0.000190148	43.9039	0.00141	51.1512	0.000397397	40.7958	0.000175049	62.2669	-0.000655929
40.6306	0.000112311	62.5225	-0.00116	36.9369	-0.00152	38.2531	-0.000198984	43.964	0.00141	51.2212	0.000394378	40.8509	0.000167272	62.3529	-0.000660074
40.6857	0.000108253	62.6126	-0.00116	36.987	-0.00153	38.2964	-0.000205971	44.024	0.0014	51.2913	0.000391369	40.9059	0.000159519	62.4389	-0.000664206
40.7407	0.000104207	62.7027	-0.00117	37.037	-0.00154	38.3077	-0.000207794	44.0841	0.00139	51.3614	0.00038837	40.961	0.00015179	62.5249	-0.000668326
40.7958	0.000100173	62.7928	-0.00117	37.0871	-0.00155	38.3623	-0.000216576	44.1441	0.00139	51.4314	0.000385382	41	0.000146324	62.6109	-0.000672433
40.8509	9.61512e-05	62.8829	-0.00118	37.1371	-0.00156	38.4169	-0.000225331	44.2042	0.00138	51.5015	0.000382403	41.016	0.000144084	62.697	-0.000676528
40.9059	9.21416e-05	62.962	-0.00118	37.1872	-0.00157	38.4715	-0.000234059	44.2643	0.00137	51.5716	0.000379435	41.0711	0.000136402	62.78	-0.000680472
40.961	8.81439e-05	62.973	-0.00118	37.2372	-0.00158	38.5261	-0.00024276	44.3243	0.00136	51.6416	0.000376477	41.1261	0.000128743	62.7829	-0.00068061
41.0031	8.50918e-05	63.0631	-0.00119	37.2822	-0.00159	38.5807	-0.000251434	44.3844	0.00136	51.7117	0.000373529	41.1812	0.000121107	62.8689	-0.00068468
41.016	8.41582e-05	63.1531	-0.00119	37.2873	-0.00159	38.6353	-0.000260082	44.4444	0.00135	51.7818	0.000370591	41.2362	0.000113495	62.955	-0.000688738
41.0711	8.01843e-05	63.2432	-0.0012	37.3373	-0.0016	38.6899	-0.000268704	44.5045	0.00134	51.8518	0.000367662	41.2913	0.000105905	63.041	-0.000692784
41.1261	7.62222e-05	63.3333	-0.0012	37.3874	-0.00161	38.7408	-0.000276728	44.5646	0.00134	51.9219	0.000364744	41.3464	9.83385e-05	63.127	-0.000696818
41.1812	7.22718e-05	63.4234	-0.00121	37.4374	-0.00162	38.7445	-0.000277299	44.6246	0.00133	51.992	0.000361836	41.4014	9.07946e-05	63.213	-0.00070084
41.2362	6.83332e-05	63.5135	-0.00121	37.4875	-0.00163	38.7991	-0.000285868	44.6262	0.00133	52	0.000361504	41.4565	8.32734e-05	63.299	-0.000704849
41.2913	6.44062e-05	63.6036	-0.00122	37.5375	-0.00164	38.8537	-0.00029441	44.6847	0.00132	52.0621	0.000358937	41.5115	7.57747e-05	63.385	-0.000708847
41.3464	6.04908e-05	63.678	-0.00122	37.5876	-0.00165	38.9083	-0.000302927	44.7447	0.00132	52.1321	0.000356048	41.5666	6.82986e-05	63.471	-0.000712833
41.4014	5.6587e-05	63.6937	-0.00122	37.6376	-0.00166	38.9629	-0.000311418	44.8048	0.00131	52.2022	0.000353168	41.6216	6.08448e-05	63.557	-0.000716807
41.4565	5.26946e-05	63.7838	-0.00123	37.6877	-0.00167	39.0174	-0.000319883	44.8649	0.0013	52.2723	0.000350299	41.6767	5.34133e-05	63.643	-0.000720769
41.5115	4.88137e-05	63.8739	-0.00123	37.7377	-0.00168	39.072	-0.000328323	44.9249	0.0013	52.3423	0.000347439	41.7317	4.60041e-05	63.729	-0.00072472
41.5666	4.49442e-05	63.964	-0.00124	37.7878	-0.00169	39.1266	-0.000336736	44.985	0.00129	52.4124	0.000344588	41.7868	3.86169e-05	63.815	-0.000728659
41.6216	4.10861e-05	64.0541	-0.00124	37.8378	-0.0017	39.1812	-0.000345125	45.0451	0.00128	52.4825	0.000341747	41.8418	3.12517e-05	63.8318	-0.000729425
41.6767	3.72392e-05	64.1441	-0.00124	37.8879	-0.00171	39.1853	-0.000345747	45.1051	0.00128	52.5525	0.000338915	41.8969	2.39084e-05	63.901	-0.000732586
41.7317	3.34036e-05	64.2342	-0.00125	37.9379	-0.00172	39.2358	-0.000353488	45.1652	0.00127	52.6226	0.000336093	41.9519	1.65869e-05	63.987	-0.000736501
41.7868	2.95792e-05	64.3243	-0.00125	37.988	-0.00172	39.2904	-0.000361826	45.2252	0.00126	52.6927	0.00033328	42	1.02149e-05	64.073	-0.000740405
41.8418	2.5766e-05	64.394	-0.00126	38.038	-0.00173	39.345	-0.000370139	45.2853	0.00126	52.7628	0.000330477	42.007	9.28705e-06	64.159	-0.000744298
41.8969	2.19638e-05	64.4144	-0.00126	38.0881	-0.00174	39.3996	-0.000378428	45.3454	0.00125	52.8328	0.000327682	42.0621	2.00885e-06	64.245	-0.000748179
41.9134	2.08239e-05	64.5045	-0.00126	38.1067	-0.00175	39.4542	-0.000386691	45.4054	0.00125	52.9029	0.000324897	42.1171	-5.24784e-06	64.331	-0.000752049
41.9519	1.81727e-05	64.5946	-0.00127	38.1381	-0.00175	39.5088	-0.000394929	45.4655	0.00124	52.973	0.000322121	42.1722	-1.24831e-05	64.417	-0.000755908
42.007	1.43926e-05	64.6847	-0.00127	38.1882	-0.00176	39.5634	-0.000403143	45.4928	0.00124	53	0.000321053	42.2272	-1.96971e-05	64.503	-0.000759755
42.0621	1.06235e-05	64.7748	-0.00128	38.2382	-0.00177	39.618	-0.000411333	45.5255	0.00123	53.043	0.000319354	42.2823	-2.68898e-05	64.589	-0.000763591
42.1171	6.86525e-06	64.8649	-0.00128	38.2883	-0.00178	39.6297	-0.00041309	45.5856	0.00123	53.1131	0.000316597	42.3373	-3.40614e-05	64.675	-0.000767416
42.1722	3.11789e-06	64.9549	-0.00128	38.3383	-0.00179	39.6726	-0.000419498	45.6457	0.00122	53.1832	0.000313848	42.3924	-4.1212e-05	64.761	-0.000771229
42.2272	-6.18663e-07	65.0451	-0.00129	38.3884	-0.0018	39.7272	-0.000427638	45.7057	0.00121	53.2533	0.000311108	42.4475	-4.83416e-05	64.847	-0.000775032
42.2823	-4.34444e-06	65.11	-0.00129	38.4384	-0.00181	39.7818	-0.000435755	45.7658	0.00121	53.3233	0.000308378	42.5025	-5.54504e-05	64.8835	-0.00077664
42.3373	-8.0595e-06	65.1351	-0.00129	38.4885	-0.00182	39.8364	-0.000443847	45.8258	0.0012	53.3934	0.000305656	42.5576	-6.25384e-05	64.933	-0.000778823
42.3924	-1.17639e-05	65.2252	-0.0013	38.5385	-0.00183	39.891	-0.000451916	45.8859	0.00119	53.4635	0.000302943	42.6126	-6.96057e-05	65.019	-0.000782604
42.4475	-1.54576e-05	65.3153	-0.0013	38.5886	-0.00184	39.9456	-0.00045996	45.946	0.00119	53.5335	0.000300239	42.6677	-7.66524e-05	65.1051	-0.000786374
42.5025	-1.91408e-05	65.4054	-0.00131	38.6386	-0.00185	40.0002	-0.000467981	46.006	0.00118	53.6036	0.000297543	42.7227	-8.36787e-05	65.1911	-0.000790132
42.5576	-2.28134e-05	65.4955	-0.00131	38.6887	-0.00186	40.0548	-0.000475979	46.0661	0.00117	53.6737	0.000294857	42.7778	-9.06845e-05	65.2771	-0.00079388
42.6126	-2.64755e-05	65.5856	-0.00132	38.7387	-0.00187	40.0742	-0.000478818	46.1261	0.00117	53.7437	0.000292179	42.8328	-9.76701e-05	65.3631	-0.000797617
42.6677	-3.01272e-05	65.6757	-0.00132	38.7888	-0.00187	40.1094	-0.000483952	46.1862	0.00116	53.8138	0.000289509	42.8879	-0.000104635	65.4491	-0.000801344
42.7227	-3.37685e-05	65.7658	-0.00132	38.8388	-0.00188	40.164	-0.000491903	46.2463	0.00116	53.8839	0.000286849	42.9429	-0.000111581	65.5351	-0.000805059
42.7778	-3.73994e-05	65.826	-0.00133	38.8889	-0.00189	40.2186	-0.000499829	46.3063	0.00115	53.9539	0.000284197	42.998	-0.000118506	65.6211	-0.000808764
42.8238	-4.04242e-05	65.8559	-0.00133	38.9312	-0.0019	40.2732	-0.000507733	46.3595	0.00114	54	0.000282459	43	-0.000118757	65.7071	-0.000812459
42.8328	-4.102e-05	65.9459	-0.00133	38.9389	-0.0019	40.3278	-0.000515614	46.3664	0.00114	54.024	0.000281553	43.053	-0.000125411	65.7931	-0.000816143
42.8879	-4.46303e-05	66.036	-0.00134	38.989	-0.00191	40.3823	-0.000523471	46.4264	0.00114	54.0941	0.000278918	43.1081	-0.000132296	65.8791	-0.000819816
42.9429	-4.82304e-05	66.1261	-0.00134	39.039	-0.00192	40.4369	-0.000531306	46.4865	0.00113	54.1642	0.000276292	43.1632	-0.000139161	65.9352	-0.000822207
42.998	-5.18203e-05	66.2162	-0.00135	39.0891	-0.00193	40.4915	-0.000539118	46.5466	0.00113	54.2342	0.000273673	43.2182	-0.000146007	65.9651	-0.000823479
43.053	-5.54e-05	66.3063	-0.00135	39.1391	-0.00194	40.5186	-0.000542988	46.6066	0.00112	54.3043	0.000271064	43.2733	-0.000152833	66.0511	-0.000827131
43.1081	-5.89697e-05	66.3964	-0.00135	39.1892	-0.00195	40.5461	-0.000546907	46.6667	0.00111	54.3744	0.000268462	43.3283	-0.00015964	66.1371	-0.000830773
43.1632	-6.25293e-05	66.4865	-0.00136	39.2392	-0.00196	40.6007	-0.000554673	46.7267	0.00111	54.4444	0.000265869	43.3834	-0.000166427	66.2231	-0.000834405
43.2182	-6.60788e-05	66.5419	-0.00136	39.2893	-0.00197	40.6553	-0.000562417	46.7868	0.0011	54.5145	0.000263284	43.4384	-0.000173195	66.3091	-0.000838026
43.2733	-6.96184e-05	66.5766	-0.00136	39.3393	-0.00197	40.7099	-0.000570138	46.8469	0.00109	54.5846	0.000260707	43.4935	-0.000179943	66.3951	-0.000841637
43.3283	-7.31481e-05	66.6667	-0.00137	39.3894	-0.00198	40.7645	-0.000577837	46.9069	0.00109	54.6546	0.000258139	43.5485	-0.000186673	66.4811	-0.000845238
43.3834	-7.66679e-05	66.7568	-0.00137	39.4394	-0.00199	40.8191	-0.000585514	46.967	0.00108	54.7247	0.000255578	43.6036	-0.000193383	66.5671	-0.000848829
43.4384	-8.01778e-05	66.8469	-0.00138	39.4895	-0.002	40.8737	-0.000593169	47.027	0.00108	54.7948	0.000253026	43.6587	-0.000200074	66.6531	-0.00085241
43.4935	-8.36779e-05	66.9369	-0.00138	39.5395	-0.00201	40.9283	-0.000600802	47.0871	0.00107	54.8649	0.000250482	43.7137	-0.000206746	66.7391	-0.00085598
43.5485	-8.71683e-05	67.027	-0.00138	39.5896	-0.00202	40.9631	-0.000605654	47.1472	0.00106	54.9349	0.000247946	43.7688	-0.000213399	66.8251	-0.000859541
43.6036	-9.06489e-05	67.1171	-0.00139	39.6396	-0.00203	40.9829	-0.000608412	47.2072	0.00106	55	0.000245598	43.8238	-0.000220033	66.9111	-0.000863091
43.6587	-9.41198e-05	67.2072	-0.00139	39.6897	-0.00204	41.0375	-0.000616001	47.2262	0.00106	55.005	0.000245417	43.8789	-0.000226649	66.9869	-0.000866212
43.7137	-9.75811e-05	67.2579	-0.00139	39.7397	-0.00204	41.0921	-0.000623568	47.2673	0.00105	55.0751	0.000242897	43.9339	-0.000233246	66.9972	-0.000866632
43.7341	-9.88598e-05	67.2973	-0.0014	39.7558	-0.00205	41.1467	-0.000631114	47.3273	0.00105	55.1452	0.000240385	43.989	-0.000239825	67.0832	-0.000870162
43.7688	-0.000101033	67.3874	-0.0014	39.7898	-0.00205	41.2013	-0.000638637	47.3874	0.00104	55.2152	0.00023788	44	-0.000241138	67.1692	-0.000873683
43.8238	-0.000104475	67.4775	-0.0014	39.8398	-0.00206	41.2559	-0.00064614	47.4475	0.00104	55.2853	0.000235384	44.044	-0.000246385	67.2552	-0.000877194
43.8789	-0.000107908	67.5676	-0.00141	39.8899	-0.00207	41.3105	-0.000653621	47.5075	0.00103	55.3554	0.000232895	44.0991	-0.000252926	67.3412	-0.000880695
43.9339	-0.000111331	67.6577	-0.00141	39.9399	-0.00208	41.3651	-0.00066108	47.5676	0.00102	55.4254	0.000230414	44.1542	-0.000259449	67.4272	-0.000884186
43.989	-0.000114744	67.7477	-0.00142	39.99	-0.00209	41.4075	-0.000666869	47.6276	0.00102	55.4955	0.00022794	44.2092	-0.000265954	67.5132	-0.000887668
44.044	-0.000118149	67.8378	-0.00142	40.04	-0.0021	41.4197	-0.000668519	47.6877	0.00101	55.5656	0.000225475	44.2643	-0.000272441	67.5992	-0.00089114
44.0991	-0.000121543	67.9279	-0.00142	40.0901	-0.0021	41.4742	-0.000675936	47.7478	0.00101	55.6356	0.000223017	44.3193	-0.00027891	67.6852	-0.000894603
44.1542	-0.000124929	67.9739	-0.00143	40.1401	-0.00211	41.5288	-0.000683332	47.8078	0.001	55.7057	0.000220566	44.3744	-0.000285361	67.7712	-0.000898055
44.2092	-0.000128305	68.018	-0.00143	40.1902	-0.00212	41.5834	-0.000690708	47.8679	0.000994763	55.7758	0.000218124	44.4294	-0.000291793	67.8572	-0.000901499
44.2643	-0.000131672	68.1081	-0.00143	40.2402	-0.00213	41.638	-0.000698062	47.9279	0.000989019	55.8458	0.000215688	44.4845	-0.000298208	67.9432	-0.000904932
44.3193	-0.00013503	68.1982	-0.00144	40.2903	-0.00214	41.6926	-0.000705396	47.988	0.000983291	55.9159	0.000213261	44.5395	-0.000304605	68.0292	-0.000908357
44.3744	-0.000138379	68.2883	-0.00144	40.3403	-0.00215	41.7472	-0.000712709	48.0481	0.000977579	55.986	0.000210841	44.5946	-0.000310984	68.0387	-0.000908733
44.4294	-0.000141718	68.3784	-0.00144	40.3904	-0.00216	41.8018	-0.000720001	48.0928	0.000973329	56	0.000210357	44.6497	-0.000317346	68.1152	-0.000911771
44.4845	-0.000145048	68.4685	-0.00145	40.4404	-0.00216	41.852	-0.000726683	48.1081	0.000971883	56.0561	0.000208428	44.7047	-0.00032369	68.2012	-0.000915177
44.5395	-0.00014837	68.5586	-0.00145	40.4905	-0.00217	41.8564	-0.000727273	48.1682	0.000966204	56.1261	0.000206022	44.7598	-0.000330017	68.2872	-0.000918573
44.5946	-0.000151682	68.6487	-0.00146	40.5405	-0.00218	41.911	-0.000734525	48.2282	0.000960539	56.1962	0.000203625	44.8148	-0.000336326	68.3732	-0.00092196
44.6444	-0.000154672	68.6899	-0.00146	40.5803	-0.00219	41.9656	-0.000741756	48.2883	0.000954891	56.2663	0.000201234	44.8699	-0.000342617	68.4592	-0.000925337
44.6497	-0.000154985	68.7387	-0.00146	40.5906	-0.00219	42.0202	-0.000748967	48.3484	0.000949259	56.3363	0.000198851	44.9249	-0.000348892	68.5452	-0.000928705
44.7047	-0.000158279	68.8288	-0.00146	40.6406	-0.0022	42.0748	-0.000756157	48.4084	0.000943642	56.4064	0.000196475	44.98	-0.000355149	68.6312	-0.000932064
44.7598	-0.000161565	68.9189	-0.00147	40.6907	-0.00221	42.1294	-0.000763328	48.4685	0.000938041	56.4765	0.000194106	45	-0.00035742	68.7172	-0.000935414
44.8148	-0.000164841	69.009	-0.00147	40.7407	-0.00221	42.184	-0.000770479	48.5285	0.000932455	56.5466	0.000191745	45.035	-0.000361389	68.8032	-0.000938755
44.8699	-0.000168109	69.0991	-0.00148	40.7908	-0.00222	42.2386	-0.000777609	48.5886	0.000926885	56.6166	0.00018939	45.0901	-0.000367612	68.8892	-0.000942087
44.9249	-0.000171368	69.1892	-0.00148	40.8408	-0.00223	42.2932	-0.00078472	48.6487	0.000921331	56.6867	0.000187043	45.1452	-0.000373818	68.9752	-0.000945409
44.98	-0.000174618	69.2793	-0.00148	40.8909	-0.00224	42.2964	-0.000785142	48.7087	0.000915791	56.7568	0.000184703	45.2002	-0.000380007	69.0612	-0.000948723
45.035	-0.000177859	69.3694	-0.00149	40.9409	-0.00225	42.3478	-0.000791812	48.7688	0.000910267	56.8268	0.00018237	45.2553	-0.000386179	69.0904	-0.000949844
45.0901	-0.000181092	69.4059	-0.00149	40.991	-0.00225	42.4024	-0.000798883	48.8288	0.000904759	56.8969	0.000180044	45.3103	-0.000392334	69.1472	-0.000952027
45.1452	-0.000184316	69.4595	-0.00149	41.041	-0.00226	42.457	-0.000805935	48.8889	0.000899265	56.967	0.000177725	45.3654	-0.000398473	69.2332	-0.000955323
45.2002	-0.000187531	69.5495	-0.0015	41.0911	-0.00227	42.5116	-0.000812967	48.949	0.000893787	57	0.000176635	45.4204	-0.000404595	69.3193	-0.00095861
45.2553	-0.000190738	69.6396	-0.0015	41.1411	-0.00228	42.5662	-0.00081998	48.9595	0.000892825	57.037	0.000175414	45.4755	-0.0004107	69.4053	-0.000961888
45.3103	-0.000193936	69.7297	-0.0015	41.1912	-0.00229	42.6208	-0.000826974	49.009	0.000888323	57.1071	0.000173109	45.5305	-0.000416789	69.4913	-0.000965157
45.3654	-0.000197125	69.8198	-0.00151	41.2412	-0.00229	42.6754	-0.000833949	49.0691	0.000882875	57.1772	0.000170811	45.5856	-0.000422861	69.5773	-0.000968417
45.4204	-0.000200306	69.9099	-0.00151	41.2913	-0.0023	42.73	-0.000840904	49.1291	0.000877442	57.2473	0.00016852	45.6406	-0.000428917	69.6633	-0.000971669
45.4755	-0.000203479	70	-0.00151	41.3413	-0.00231	42.7409	-0.000842294	49.1892	0.000872023	57.3173	0.000166236	45.6957	-0.000434956	69.7493	-0.000974911
45.5305	-0.000206643	70.0901	-0.00152	41.3914	-0.00232	42.7846	-0.00084784	49.2493	0.000866619	57.3874	0.000163958	45.7507	-0.00044098	69.8353	-0.000978145
45.5547	-0.000208032	70.1218	-0.00152	41.4048	-0.00232	42.8391	-0.000854757	49.3093	0.00086123	57.4575	0.000161688	45.8058	-0.000446987	69.9213	-0.000981371
45.5856	-0.000209799	70.1802	-0.00152	41.4414	-0.00233	42.8937	-0.000861655	49.3694	0.000855856	57.5275	0.000159424	45.8609	-0.000452978	70.0073	-0.000984588
45.6406	-0.000212946	70.2703	-0.00153	41.4915	-0.00233	42.9483	-0.000868534	49.4294	0.000850496	57.5976	0.000157167	45.9159	-0.000458953	70.0933	-0.000987796
45.6957	-0.000216085	70.3604	-0.00153	41.5415	-0.00234	43.0029	-0.000875395	49.4895	0.000845151	57.6677	0.000154917	45.971	-0.000464911	70.1421	-0.000989613
45.7507	-0.000219216	70.4505	-0.00153	41.5916	-0.00235	43.0575	-0.000882237	49.5496	0.000839821	57.7377	0.000152673	46	-0.000468047	70.1793	-0.000990995
45.8058	-0.000222339	70.5405	-0.00154	41.6416	-0.00236	43.1121	-0.00088906	49.6096	0.000834505	57.8078	0.000150436	46.026	-0.000470854	70.2653	-0.000994187
45.8609	-0.000225453	70.6306	-0.00154	41.6917	-0.00237	43.1667	-0.000895864	49.6697	0.000829203	57.8779	0.000148206	46.0811	-0.000476781	70.3513	-0.000997369
45.9159	-0.000228559	70.7207	-0.00154	41.7417	-0.00237	43.1853	-0.00089818	49.7297	0.000823916	57.9479	0.000145983	46.1361	-0.000482692	70.4373	-0.001
45.971	-0.000231657	70.8108	-0.00155	41.7918	-0.00238	43.2213	-0.000902651	49.7898	0.000818642	58	0.000144335	46.1912	-0.000488588	70.5233	-0.001
46.026	-0.000234747	70.8378	-0.00155	41.8418	-0.00239	43.2759	-0.000909418	49.8262	0.000815454	58.018	0.000143766	46.2463	-0.000494468	70.6093	-0.00101
46.0811	-0.000237828	70.9009	-0.00155	41.8919	-0.0024	43.3305	-0.000916168	49.8499	0.000813384	58.0881	0.000141555	46.3013	-0.000500332	70.6953	-0.00101
46.1361	-0.000240902	70.991	-0.00156	41.9419	-0.0024	43.3851	-0.000922899	49.9099	0.000808139	58.1582	0.000139351	46.3564	-0.00050618	70.7813	-0.00101
46.1912	-0.000243967	71.0811	-0.00156	41.992	-0.00241	43.4397	-0.000929611	49.97	0.000802908	58.2282	0.000137154	46.4114	-0.000512013	70.8673	-0.00102
46.2463	-0.000247025	71.1712	-0.00156	42.042	-0.00242	43.4943	-0.000936306	50.03	0.000797692	58.2983	0.000134963	46.4665	-0.000517831	70.9533	-0.00102
46.3013	-0.000250074	71.2613	-0.00157	42.0921	-0.00243	43.5489	-0.000942983	50.0901	0.000792489	58.3684	0.000132778	46.5215	-0.000523633	71.0393	-0.00102
46.3564	-0.000253116	71.3513	-0.00157	42.1421	-0.00244	43.6035	-0.000949642	50.1501	0.0007873	58.4384	0.0001306	46.5766	-0.00052942	71.1253	-0.00103
46.4114	-0.00025615	71.4414	-0.00157	42.1922	-0.00244	43.6298	-0.000952842	50.2102	0.000782126	58.5085	0.000128428	46.6316	-0.000535192	71.1938	-0.00103
46.4651	-0.000259099	71.5315	-0.00158	42.2294	-0.00245	43.6581	-0.000956283	50.2703	0.000776965	58.5786	0.000126262	46.6867	-0.000540948	71.2113	-0.00103
46.4665	-0.000259175	71.5538	-0.00158	42.2422	-0.00245	43.7127	-0.000962906	50.3303	0.000771818	58.6487	0.000124103	46.7417	-0.000546689	71.2973	-0.00103
46.5215	-0.000262193	71.6216	-0.00158	42.2923	-0.00246	43.7673	-0.000969511	50.3904	0.000766684	58.7187	0.00012195	46.7968	-0.000552415	71.3833	-0.00103
46.5766	-0.000265203	71.7117	-0.00158	42.3423	-0.00247	43.8219	-0.000976099	50.4504	0.000761564	58.7888	0.000119804	46.8518	-0.000558127	71.4694	-0.00104
46.6316	-0.000268206	71.8018	-0.00159	42.3924	-0.00247	43.8765	-0.000982669	50.5105	0.000756458	58.8589	0.000117664	46.9069	-0.000563823	71.5554	-0.00104
46.6867	-0.0002712	71.8919	-0.00159	42.4424	-0.00248	43.931	-0.000989221	50.5706	0.000751366	58.9289	0.000115529	46.962	-0.000569504	71.6414	-0.00104
46.7417	-0.000274187	71.982	-0.0016	42.4925	-0.00249	43.9856	-0.000995756	50.6306	0.000746286	58.999	0.000113402	47	-0.000573421	71.7274	-0.00105
46.7968	-0.000277166	72.0721	-0.0016	42.5425	-0.0025	44.0402	-0.001	50.6907	0.000741221	59	0.000113371	47.017	-0.000575171	71.8134	-0.00105
46.8518	-0.000280138	72.1622	-0.0016	42.5926	-0.0025	44.0742	-0.00101	50.6928	0.000741039	59.0691	0.00011128	47.0721	-0.000580822	71.8994	-0.00105
46.9069	-0.000283101	72.2523	-0.00161	42.6426	-0.00251	44.0948	-0.00101	50.7507	0.000736168	59.1391	0.000109164	47.1271	-0.000586459	71.9854	-0.00106
46.962	-0.000286057	72.2698	-0.00161	42.6927	-0.00252	44.1494	-0.00102	50.8108	0.00073113	59.2092	0.000107055	47.1822	-0.000592081	72.0714	-0.00106
47.017	-0.000289006	72.3423	-0.00161	42.7427	-0.00253	44.204	-0.00102	50.8709	0.000726104	59.2793	0.000104951	47.2372	-0.000597689	72.1574	-0.00106
47.0721	-0.000291947	72.4324	-0.00161	42.7928	-0.00253	44.2586	-0.00103	50.9309	0.000721091	59.3494	0.000102854	47.2923	-0.000603282	72.2434	-0.00107
47.1271	-0.00029488	72.5225	-0.00162	42.8428	-0.00254	44.3132	-0.00103	50.991	0.000716092	59.4194	0.000100763	47.3473	-0.000608861	72.2456	-0.00107
47.1822	-0.000297806	72.6126	-0.00162	42.8929	-0.00255	44.3678	-0.00104	51.051	0.000711106	59.4895	9.86773e-05	47.4024	-0.000614425	72.3294	-0.00107
47.2372	-0.000300725	72.7027	-0.00162	42.9429	-0.00256	44.4224	-0.00105	51.1111	0.000706133	59.5596	9.65979e-05	47.4575	-0.000619974	72.4154	-0.00107
47.2923	-0.000303636	72.7928	-0.00163	42.993	-0.00256	44.477	-0.00105	51.1712	0.000701173	59.6296	9.45245e-05	47.5125	-0.00062551	72.5014	-0.00107
47.3473	-0.00030654	72.8829	-0.00163	43.043	-0.00257	44.5187	-0.00106	51.2312	0.000696226	59.6997	9.24571e-05	47.5676	-0.000631031	72.5874	-0.00108
47.3754	-0.000308017	72.973	-0.00163	43.0539	-0.00257	44.5316	-0.00106	51.2913	0.000691292	59.7698	9.03955e-05	47.6226	-0.000636538	72.6734	-0.00108
47.4024	-0.000309436	72.9857	-0.00163	43.0931	-0.00258	44.5862	-0.00107	51.3513	0.000686371	59.8398	8.83399e-05	47.6777	-0.00064203	72.7594	-0.00108
47.4575	-0.000312325	73.0631	-0.00164	43.1431	-0.00258	44.6408	-0.00107	51.4114	0.000681462	59.9099	8.62901e-05	47.7327	-0.000647509	72.8454	-0.00109
47.5125	-0.000315206	73.1531	-0.00164	43.1932	-0.00259	44.6954	-0.00108	51.4715	0.000676567	59.98	8.42461e-05	47.7878	-0.000652974	72.9314	-0.00109
47.5676	-0.000318081	73.2432	-0.00164	43.2432	-0.0026	44.75	-0.00109	51.5315	0.000671684	60	8.36632e-05	47.8428	-0.000658424	73.0174	-0.00109
47.6226	-0.000320948	73.3333	-0.00165	43.2933	-0.00261	44.8046	-0.00109	51.5595	0.000669414	60.05	8.22079e-05	47.8979	-0.000663861	73.1034	-0.00109
47.6777	-0.000323807	73.4234	-0.00165	43.3433	-0.00261	44.8592	-0.0011	51.5916	0.000666814	60.1201	8.01755e-05	47.953	-0.000669283	73.1894	-0.0011
47.7327	-0.00032666	73.5135	-0.00165	43.3934	-0.00262	44.9138	-0.0011	51.6516	0.000661956	60.1902	7.81489e-05	48	-0.000673906	73.2754	-0.0011
47.7878	-0.000329505	73.6036	-0.00166	43.4434	-0.00263	44.9631	-0.00111	51.7117	0.000657111	60.2603	7.6128e-05	48.008	-0.000674692	73.2973	-0.0011
47.8428	-0.000332343	73.6937	-0.00166	43.4935	-0.00264	44.9684	-0.00111	51.7718	0.000652278	60.3303	7.41128e-05	48.0631	-0.000680087	73.3615	-0.0011
47.8979	-0.000335174	73.7017	-0.00166	43.5435	-0.00264	45.023	-0.00112	51.8318	0.000647458	60.4004	7.21033e-05	48.1181	-0.000685468	73.4475	-0.00111
47.953	-0.000337998	73.7838	-0.00167	43.5936	-0.00265	45.0776	-0.00112	51.8919	0.000642651	60.4705	7.00995e-05	48.1732	-0.000690836	73.5335	-0.00111
48.008	-0.000340815	73.8739	-0.00167	43.6436	-0.00266	45.1322	-0.00113	51.9519	0.000637856	60.5405	6.81013e-05	48.2282	-0.00069619	73.6195	-0.00111
48.0631	-0.000343625	73.964	-0.00167	43.6937	-0.00266	45.1868	-0.00114	52.012	0.000633073	60.6106	6.61087e-05	48.2833	-0.00070153	73.7055	-0.00112
48.1181	-0.000346427	74.0541	-0.00168	43.7437	-0.00267	45.2413	-0.00114	52.0721	0.000628302	60.6807	6.41217e-05	48.3383	-0.000706857	73.7915	-0.00112
48.1732	-0.000349223	74.1441	-0.00168	43.7938	-0.00268	45.2959	-0.00115	52.1321	0.000623544	60.7507	6.21403e-05	48.3934	-0.00071217	73.8775	-0.00112
48.2282	-0.000352012	74.2342	-0.00168	43.8438	-0.00269	45.3505	-0.00115	52.1922	0.000618798	60.8208	6.01644e-05	48.4485	-0.00071747	73.9635	-0.00112
48.2833	-0.000354793	74.3243	-0.00169	43.8784	-0.00269	45.4051	-0.00116	52.2522	0.000614064	60.8909	5.81941e-05	48.5035	-0.000722757	74.0495	-0.00113
48.2857	-0.000354917	74.4144	-0.00169	43.8939	-0.00269	45.4076	-0.00116	52.3123	0.000609342	60.961	5.62292e-05	48.5586	-0.00072803	74.1355	-0.00113
48.3383	-0.000357568	74.4177	-0.00169	43.9439	-0.0027	45.4597	-0.00117	52.3724	0.000604632	61	5.51369e-05	48.6136	-0.00073329	74.2215	-0.00113
48.3934	-0.000360336	74.5045	-0.00169	43.994	-0.00271	45.5143	-0.00117	52.4262	0.000600423	61.031	5.42699e-05	48.6687	-0.000738537	74.3075	-0.00114
48.4485	-0.000363097	74.5946	-0.0017	44.044	-0.00271	45.5689	-0.00118	52.4324	0.000599934	61.1011	5.2316e-05	48.7237	-0.00074377	74.349	-0.00114
48.5035	-0.000365852	74.6847	-0.0017	44.0941	-0.00272	45.6235	-0.00118	52.4925	0.000595249	61.1712	5.03675e-05	48.7788	-0.00074899	74.3935	-0.00114
48.5586	-0.000368599	74.7748	-0.0017	44.1441	-0.00273	45.6781	-0.00119	52.5525	0.000590575	61.2412	4.84244e-05	48.8338	-0.000754198	74.4795	-0.00114
48.6136	-0.000371339	74.8649	-0.00171	44.1942	-0.00273	45.7327	-0.0012	52.6126	0.000585913	61.3113	4.64867e-05	48.8889	-0.000759392	74.5655	-0.00114
48.6687	-0.000374073	74.9549	-0.00171	44.2442	-0.00274	45.7873	-0.0012	52.6727	0.000581262	61.3814	4.45544e-05	48.9439	-0.000764573	74.6515	-0.00115
48.7237	-0.0003768	75.0451	-0.00171	44.2943	-0.00275	45.8419	-0.00121	52.7327	0.000576624	61.4515	4.26274e-05	48.999	-0.000769741	74.7375	-0.00115
48.7788	-0.000379521	75.1337	-0.00171	44.3443	-0.00275	45.852	-0.00121	52.7928	0.000571997	61.5215	4.07058e-05	49	-0.000769835	74.8235	-0.00115
48.8338	-0.000382234	75.1351	-0.00171	44.3944	-0.00276	45.8965	-0.00121	52.8528	0.000567382	61.5916	3.87894e-05	49.054	-0.000774897	74.9095	-0.00115
48.8889	-0.000384941	75.2252	-0.00172	44.4444	-0.00277	45.9511	-0.00122	52.9129	0.000562779	61.6617	3.68784e-05	49.1091	-0.00078004	74.9955	-0.00116
48.9439	-0.000387641	75.3153	-0.00172	44.4945	-0.00278	46.0057	-0.00123	52.973	0.000558187	61.7317	3.49725e-05	49.1642	-0.000785169	75.0815	-0.00116
48.999	-0.000390335	75.4054	-0.00172	44.5445	-0.00278	46.0603	-0.00123	53.033	0.000553607	61.8018	3.3072e-05	49.2192	-0.000790286	75.1675	-0.00116
49.054	-0.000393022	75.4955	-0.00173	44.5946	-0.00279	46.1149	-0.00124	53.0931	0.000549038	61.8719	3.11766e-05	49.2743	-0.000795391	75.2535	-0.00117
49.1091	-0.000395703	75.5856	-0.00173	44.6446	-0.0028	46.1695	-0.00124	53.1531	0.000544481	61.9419	2.92864e-05	49.3293	-0.000800482	75.3395	-0.00117
49.1642	-0.000398377	75.6757	-0.00173	44.6947	-0.0028	46.2241	-0.00125	53.2132	0.000539935	62	2.77242e-05	49.3844	-0.000805562	75.4008	-0.00117
49.1961	-0.000399923	75.7658	-0.00174	44.703	-0.0028	46.2787	-0.00126	53.2733	0.000535401	62.012	2.74014e-05	49.4394	-0.000810628	75.4255	-0.00117
49.2192	-0.000401044	75.8497	-0.00174	44.7447	-0.00281	46.2965	-0.00126	53.2928	0.000533926	62.0821	2.55216e-05	49.4945	-0.000815682	75.5115	-0.00117
49.2743	-0.000403705	75.8559	-0.00174	44.7948	-0.00282	46.3333	-0.00126	53.3333	0.000530878	62.1521	2.36469e-05	49.5496	-0.000820724	75.5975	-0.00118
49.3293	-0.000406359	75.9459	-0.00174	44.8448	-0.00282	46.3879	-0.00127	53.3934	0.000526366	62.2222	2.17773e-05	49.6046	-0.000825753	75.6836	-0.00118
49.3844	-0.000409007	76.036	-0.00175	44.8949	-0.00283	46.4425	-0.00127	53.4534	0.000521866	62.2923	1.99127e-05	49.6597	-0.00083077	75.7696	-0.00118
49.4394	-0.000411649	76.1261	-0.00175	44.9449	-0.00284	46.497	-0.00128	53.5135	0.000517376	62.3624	1.80533e-05	49.7147	-0.000835774	75.8556	-0.00118
49.4945	-0.000414284	76.2162	-0.00175	44.995	-0.00284	46.5516	-0.00128	53.5736	0.000512898	62.4324	1.61989e-05	49.7698	-0.000840766	75.9416	-0.00119
49.5496	-0.000416912	76.3063	-0.00176	45.0451	-0.00285	46.6062	-0.00129	53.6336	0.000508431	62.5025	1.43495e-05	49.8248	-0.000845746	76.0276	-0.00119
49.6046	-0.000419535	76.3964	-0.00176	45.0951	-0.00286	46.6608	-0.0013	53.6937	0.000503976	62.5726	1.25052e-05	49.8799	-0.000850714	76.1136	-0.00119
49.6597	-0.000422151	76.4865	-0.00176	45.1452	-0.00286	46.7154	-0.0013	53.7537	0.000499531	62.6426	1.06658e-05	49.9349	-0.00085567	76.1996	-0.0012
49.7147	-0.00042476	76.5656	-0.00177	45.1952	-0.00287	46.7409	-0.0013	53.8138	0.000495097	62.7127	8.83138e-06	49.99	-0.000860613	76.2856	-0.0012
49.7698	-0.000427364	76.5766	-0.00177	45.2452	-0.00288	46.77	-0.00131	53.8739	0.000490674	62.7828	7.00192e-06	50	-0.000861511	76.3716	-0.0012
49.8248	-0.000429961	76.6667	-0.00177	45.2953	-0.00288	46.8246	-0.00131	53.9339	0.000486262	62.8528	5.17739e-06	50.0451	-0.000865545	76.4525	-0.0012
49.8799	-0.000432552	76.7568	-0.00177	45.3454	-0.00289	46.8792	-0.00132	53.994	0.000481861	62.9229	3.35777e-06	50.1001	-0.000870464	76.4576	-0.0012
49.9349	-0.000435136	76.8469	-0.00178	45.3954	-0.0029	46.9338	-0.00132	54.054	0.000477471	62.993	1.54304e-06	50.1552	-0.000875372	76.5436	-0.00121
49.99	-0.000437715	76.9369	-0.00178	45.4455	-0.0029	46.9884	-0.00133	54.1141	0.000473092	63	1.36183e-06	50.2102	-0.000880267	76.6296	-0.00121
50.0451	-0.000440287	77.027	-0.00178	45.4955	-0.00291	47.043	-0.00134	54.1595	0.000469789	63.0631	-2.66824e-07	50.2653	-0.000885151	76.7156	-0.00121
50.1001	-0.000442853	77.1171	-0.00178	45.5275	-0.00291	47.0976	-0.00134	54.1742	0.000468723	63.1331	-2.07184e-06	50.3203	-0.000890023	76.8016	-0.00121
50.1064	-0.000443146	77.2072	-0.00179	45.5455	-0.00291	47.1522	-0.00135	54.2342	0.000464366	63.2032	-3.87202e-06	50.3754	-0.000894883	76.8876	-0.00122
50.1552	-0.000445413	77.2816	-0.00179	45.5956	-0.00292	47.1854	-0.00135	54.2943	0.000460018	63.2733	-5.66739e-06	50.4304	-0.000899731	76.9736	-0.00122
50.2102	-0.000447967	77.2973	-0.00179	45.6457	-0.00293	47.2068	-0.00135	54.3543	0.000455682	63.3433	-7.45796e-06	50.4855	-0.000904567	77.0596	-0.00122
50.2653	-0.000450514	77.3874	-0.00179	45.6957	-0.00293	47.2614	-0.00136	54.4144	0.000451356	63.4134	-9.24376e-06	50.5405	-0.000909392	77.1456	-0.00122
50.3203	-0.000453056	77.4775	-0.0018	45.7458	-0.00294	47.316	-0.00136	54.4745	0.000447041	63.4835	-1.10248e-05	50.5956	-0.000914206	77.2316	-0.00123
50.3754	-0.000455592	77.5676	-0.0018	45.7958	-0.00295	47.3706	-0.00137	54.5345	0.000442736	63.5536	-1.28011e-05	50.6506	-0.000919007	77.3176	-0.00123
50.4304	-0.000458121	77.6577	-0.0018	45.8458	-0.00295	47.4252	-0.00138	54.5946	0.000438442	63.6236	-1.45727e-05	50.7057	-0.000923797	77.4036	-0.00123
50.4855	-0.000460645	77.7477	-0.00181	45.8959	-0.00296	47.4798	-0.00138	54.6546	0.000434158	63.6937	-1.63396e-05	50.7608	-0.000928576	77.4896	-0.00123
50.5405	-0.000463162	77.8378	-0.00181	45.946	-0.00297	47.5344	-0.00139	54.7147	0.000429885	63.7638	-1.81018e-05	50.8158	-0.000933343	77.5042	-0.00124
50.5956	-0.000465674	77.9279	-0.00181	45.996	-0.00297	47.589	-0.00139	54.7748	0.000425622	63.8338	-1.98594e-05	50.8709	-0.000938099	77.5756	-0.00124
50.6506	-0.000468179	77.9976	-0.00181	46.0461	-0.00298	47.6298	-0.0014	54.8348	0.000421369	63.9039	-2.16123e-05	50.9259	-0.000942843	77.6616	-0.00124
50.7057	-0.000470679	78.018	-0.00182	46.0961	-0.00299	47.6435	-0.0014	54.8949	0.000417127	63.974	-2.33605e-05	50.981	-0.000947576	77.7476	-0.00124
50.7608	-0.000473173	78.1081	-0.00182	46.1461	-0.00299	47.6981	-0.0014	54.9549	0.000412895	64	-2.40087e-05	51	-0.000949209	77.8337	-0.00125
50.8158	-0.000475661	78.1982	-0.00182	46.1962	-0.003	47.7527	-0.00141	55.015	0.000408673	64.044	-2.51042e-05	51.036	-0.000952298	77.9197	-0.00125
50.8709	-0.000478143	78.2883	-0.00182	46.2463	-0.003	47.8073	-0.00141	55.0262	0.00040789	64.1141	-2.68433e-05	51.0911	-0.000957009	78.0057	-0.00125
50.9259	-0.000480619	78.3784	-0.00183	46.2963	-0.00301	47.8619	-0.00142	55.0751	0.000404461	64.1842	-2.85778e-05	51.1461	-0.000961708	78.0917	-0.00125
50.981	-0.000483089	78.4685	-0.00183	46.3464	-0.00302	47.9165	-0.00142	55.1351	0.00040026	64.2542	-3.03078e-05	51.2012	-0.000966396	78.1777	-0.00126
51.0167	-0.00048469	78.5586	-0.00183	46.352	-0.00302	47.9711	-0.00143	55.1952	0.000396068	64.3243	-3.20332e-05	51.2563	-0.000971073	78.2637	-0.00126
51.036	-0.000485554	78.6487	-0.00184	46.3964	-0.00302	48.0257	-0.00144	55.2553	0.000391887	64.3944	-3.37541e-05	51.3113	-0.000975739	78.3497	-0.00126
51.0911	-0.000488013	78.7136	-0.00184	46.4464	-0.00303	48.0742	-0.00144	55.3153	0.000387716	64.4645	-3.54705e-05	51.3664	-0.000980393	78.4357	-0.00126
51.1461	-0.000490466	78.7387	-0.00184	46.4965	-0.00304	48.5187	-0.00148	55.3754	0.000383555	64.5345	-3.71824e-05	51.4214	-0.000985037	78.5217	-0.00127
51.2012	-0.000492913	78.8288	-0.00184	46.5466	-0.00304	48.9631	-0.00153	55.4354	0.000379403	64.6046	-3.88898e-05	51.4765	-0.00098967	78.5559	-0.00127
51.2563	-0.000495354	79.4296	-0.00186	46.5966	-0.00305	49.4076	-0.00157	55.4955	0.000375262	64.6747	-4.05928e-05	51.5315	-0.000994292	78.6077	-0.00127
51.3113	-0.00049779	80.1455	-0.00188	46.6467	-0.00305	49.852	-0.00161	55.5556	0.000371131	64.7447	-4.22914e-05	51.5866	-0.000998903	78.6937	-0.00127
51.3664	-0.00050022	80.8615	-0.00191	46.6967	-0.00306	50.2965	-0.00165	55.6156	0.000367009	64.8148	-4.39855e-05	51.6416	-0.001	78.7797	-0.00127
51.4214	-0.000502645	81.5775	-0.00193	46.7467	-0.00307	50.7409	-0.00169	55.6757	0.000362898	64.8849	-4.56753e-05	51.6967	-0.00101	78.8657	-0.00128
51.4765	-0.000505064	82.2935	-0.00195	46.7968	-0.00307	51.1854	-0.00173	55.7357	0.000358796	64.9549	-4.73607e-05	51.7518	-0.00101	78.9517	-0.00128
51.5315	-0.000507477	83.0094	-0.00197	46.8469	-0.00308	51.6298	-0.00177	55.7958	0.000354704	65	-4.84418e-05	51.8068	-0.00102	79.0377	-0.00128
51.5866	-0.000509885	83.7254	-0.00199	46.8969	-0.00308	52.0743	-0.0018	55.8559	0.000350621	65.025	-4.90417e-05	51.8619	-0.00102	79.6077	-0.0013
51.6416	-0.000512287	84.4414	-0.00201	46.947	-0.00309	52.5187	-0.00184	55.9159	0.000346549	65.0951	-5.07183e-05	51.9169	-0.00103	80.6594	-0.00133
51.9271	-0.00052465	85.1574	-0.00203	47.1765	-0.00312	52.9632	-0.00188	55.976	0.000342486	65.1652	-5.23906e-05	51.972	-0.00103	81.7111	-0.00135
52.8374	-0.000563116	85.8734	-0.00205	48.0011	-0.00322	53.4076	-0.00191	56.036	0.000338432	66	-7.19878e-05	52	-0.00103	82.7629	-0.00138
53.7477	-0.00060017	86.5893	-0.00207	48.8256	-0.00331	53.8521	-0.00195	56.0961	0.000334388	67	-9.46937e-05	53	-0.00111	83.8146	-0.00141
54.658	-0.000635887	87.3053	-0.00209	49.6501	-0.0034	54.2965	-0.00198	56.1562	0.000330354	68	-0.000116603	54	-0.00119	84.8663	-0.00144
55	-0.000648973	90	-0.00216	50	-0.00344	54.741	-0.00201	60	9.06075e-05	70	-0.000158193	55	-0.00126	85.918	-0.00146

## Sheet: Fig5（a）
Eq-D	Probability density	Cumupative probability
0.1708	0.00833	0.000200481
0.19486	0	0.000200481
0.21891	0.00833	0.000400962
0.24297	0.02917	0.0011
0.26703	0.03333	0.0019
0.29108	0.03333	0.00271
0.31514	0.0625	0.00421
0.3392	0.1125	0.00692
0.36325	0.17084	0.01103
0.38731	0.21251	0.01614
0.41137	0.35001	0.02456
0.43542	0.36251	0.03328
0.45948	0.47085	0.04461
0.48354	0.62919	0.05974
0.50759	0.7542	0.07789
0.53165	0.9292	0.10024
0.55571	1.29588	0.13142
0.57977	1.37922	0.1646
0.60382	1.6834	0.20509
0.62788	2.07508	0.25501
0.65194	2.41676	0.31315
0.67599	2.84594	0.38162
0.70005	3.95015	0.47664
0.72411	4.25433	0.57899
0.74816	3.67931	0.6675
0.77222	2.76677	0.73406
0.79628	2.7251	0.79962
0.82033	2.66677	0.86377
0.84439	2.20842	0.9169
0.86845	1.6584	0.9568
0.8925	0.9667	0.98005
0.91656	0.52085	0.99258
0.94062	0.18751	0.99709
0.96467	0.05834	0.9985
0.98873	0	0.9985
1.01279	0	0.9985

## Sheet: Fig5（b）
L1		S1		L2		S2		L6		L7		L8		L9
Eq-D	probability density	Eq-D	probability density	Eq-D	probability density	Eq-D	probability density	Eq-D	probability density	Eq-D	probability density	Eq-D	probability density	Eq-D	probability density
0	0	0	0	0	0	0.18656	0.000383239	0	0	0	0	0	0	0	0
0.03604	8.61809e-12	0.06106	1.18439e-09	0.03587	1.84278e-08	0.18738	0.000396296	0.05005	5.61735e-08	0.00926	1.77274e-09	0.05606	1.92523e-08	0.05806	2.03903e-08
0.03704	1.14274e-11	0.06206	1.39601e-09	0.03693	2.23956e-08	0.1882	0.000409735	0.05105	6.63472e-08	0.01852	8.77505e-08	0.05706	2.24071e-08	0.05906	2.36264e-08
0.03804	1.50373e-11	0.06306	1.64103e-09	0.03798	2.70674e-08	0.18902	0.000423563	0.05205	7.81035e-08	0.02302	2.97504e-07	0.05806	2.60085e-08	0.06006	2.73071e-08
0.03904	1.9645e-11	0.06406	1.92404e-09	0.03904	3.25431e-08	0.18983	0.00043779	0.05305	9.16493e-08	0.02402	3.7756e-07	0.05906	3.01105e-08	0.06106	3.14841e-08
0.04004	2.54888e-11	0.06507	2.25017e-09	0.04009	3.89331e-08	0.19065	0.000452426	0.05405	1.07214e-07	0.02503	4.74462e-07	0.06006	3.47718e-08	0.06206	3.62144e-08
0.04104	3.28559e-11	0.06607	2.62517e-09	0.04115	4.63595e-08	0.19147	0.000467481	0.05506	1.2505e-07	0.02603	5.90844e-07	0.06106	4.00572e-08	0.06306	4.15601e-08
0.04204	4.20899e-11	0.06707	3.05541e-09	0.0422	5.49569e-08	0.19229	0.000482965	0.05606	1.45437e-07	0.02703	7.29625e-07	0.06206	4.60375e-08	0.06406	4.75894e-08
0.04304	5.36006e-11	0.06807	3.54799e-09	0.04326	6.48732e-08	0.19311	0.000498887	0.05706	1.68681e-07	0.02778	8.50331e-07	0.06306	5.27904e-08	0.06507	5.43764e-08
0.04404	6.78748e-11	0.06907	4.11079e-09	0.04431	7.62704e-08	0.19392	0.000515258	0.05806	1.95121e-07	0.02803	8.94017e-07	0.06406	6.04004e-08	0.06607	6.2002e-08
0.04505	8.54877e-11	0.07007	4.75254e-09	0.04537	8.93258e-08	0.19474	0.000532089	0.05906	2.25125e-07	0.02903	1.08755e-06	0.06507	6.89599e-08	0.06707	7.05545e-08
0.04605	1.07117e-10	0.07107	5.48292e-09	0.04642	1.04233e-07	0.19556	0.00054939	0.06006	2.59097e-07	0.03003	1.31408e-06	0.06607	7.85694e-08	0.06807	8.01294e-08
0.04705	1.33557e-10	0.07207	6.31259e-09	0.04748	1.21202e-07	0.19638	0.000567172	0.06106	2.97481e-07	0.03103	1.57782e-06	0.06707	8.93382e-08	0.06907	9.08306e-08
0.04805	1.65739e-10	0.07307	7.25333e-09	0.04853	1.40463e-07	0.1972	0.000585445	0.06206	3.40758e-07	0.03203	1.88334e-06	0.06807	1.01385e-07	0.07007	1.02771e-07
0.04905	2.04744e-10	0.07407	8.31814e-09	0.04959	1.62264e-07	0.19801	0.000604222	0.06306	3.89452e-07	0.03303	2.23559e-06	0.06907	1.14839e-07	0.07107	1.16072e-07
0.05005	2.5183e-10	0.07508	9.52128e-09	0.05064	1.86874e-07	0.19883	0.000623514	0.06406	4.44135e-07	0.03403	2.63994e-06	0.07007	1.29839e-07	0.07207	1.30866e-07
0.05105	3.08453e-10	0.07608	1.08784e-08	0.0517	2.14584e-07	0.19965	0.000643332	0.06507	5.05427e-07	0.03504	3.10216e-06	0.07107	1.46536e-07	0.07307	1.47296e-07
0.05205	3.76293e-10	0.07708	1.24069e-08	0.05275	2.45707e-07	0.20041	0.000662291	0.06607	5.74001e-07	0.03604	3.62847e-06	0.07207	1.65093e-07	0.07407	1.65514e-07
0.05305	4.57283e-10	0.07808	1.41254e-08	0.05381	2.80583e-07	0.20047	0.000663689	0.06707	6.50584e-07	0.03704	4.22552e-06	0.07307	1.85686e-07	0.07508	1.85687e-07
0.05405	5.53641e-10	0.07908	1.60546e-08	0.05486	3.19574e-07	0.20129	0.000684596	0.06807	7.35964e-07	0.03704	4.22552e-06	0.07407	2.08505e-07	0.07608	2.07993e-07
0.05506	6.67905e-10	0.08008	1.82172e-08	0.05592	3.63071e-07	0.20211	0.000706065	0.06907	8.30991e-07	0.03804	4.90046e-06	0.07508	2.33754e-07	0.07708	2.32624e-07
0.05606	8.02973e-10	0.08108	2.06377e-08	0.05697	4.11494e-07	0.20292	0.00072811	0.07007	9.36583e-07	0.03904	5.66093e-06	0.07608	2.61653e-07	0.07808	2.59786e-07
0.05706	9.62144e-10	0.08208	2.33431e-08	0.05803	4.65291e-07	0.20374	0.000750742	0.07107	1.05373e-06	0.04004	6.51505e-06	0.07708	2.92438e-07	0.07908	2.89699e-07
0.05806	1.14916e-09	0.08308	2.63625e-08	0.05908	5.24944e-07	0.20456	0.000773976	0.07207	1.18349e-06	0.04104	7.47149e-06	0.07808	3.26363e-07	0.08008	3.22601e-07
0.05906	1.36828e-09	0.08408	2.97278e-08	0.06014	5.90964e-07	0.20538	0.000797823	0.07307	1.32702e-06	0.04204	8.53947e-06	0.07908	3.63698e-07	0.08108	3.58747e-07
0.06006	1.62429e-09	0.08509	3.34737e-08	0.06119	6.63899e-07	0.2062	0.000822297	0.07407	1.48553e-06	0.04304	9.72876e-06	0.08008	4.04736e-07	0.08208	3.98407e-07
0.06106	1.92261e-09	0.08609	3.76377e-08	0.06225	7.44334e-07	0.20701	0.000847413	0.07508	1.66035e-06	0.04404	1.10497e-05	0.08108	4.49789e-07	0.08308	4.41872e-07
0.06206	2.26933e-09	0.08709	4.22606e-08	0.0633	8.32889e-07	0.20783	0.000873183	0.07608	1.85288e-06	0.04505	1.25133e-05	0.08208	4.99189e-07	0.08408	4.89454e-07
0.06306	2.67131e-09	0.08809	4.73866e-08	0.06436	9.30225e-07	0.20865	0.000899623	0.07708	2.06464e-06	0.04605	1.4131e-05	0.08308	5.53293e-07	0.08509	5.41482e-07
0.06406	3.13622e-09	0.08909	5.30633e-08	0.06541	1.03704e-06	0.20947	0.000926745	0.07808	2.29725e-06	0.0463	1.4561e-05	0.08408	6.12482e-07	0.08609	5.98312e-07
0.06507	3.67266e-09	0.09009	5.93427e-08	0.06647	1.15409e-06	0.21029	0.000954566	0.07908	2.55242e-06	0.04705	1.59152e-05	0.08509	6.77161e-07	0.08709	6.60318e-07
0.06607	4.29022e-09	0.09109	6.62804e-08	0.06752	1.28215e-06	0.2111	0.000983098	0.08008	2.832e-06	0.04805	1.78786e-05	0.08609	7.47762e-07	0.08809	7.27903e-07
0.06707	4.99961e-09	0.09209	7.39369e-08	0.06858	1.42207e-06	0.21192	0.00101	0.08108	3.13795e-06	0.04905	2.00348e-05	0.08709	8.24746e-07	0.08909	8.01494e-07
0.06807	5.81274e-09	0.09309	8.23771e-08	0.06963	1.57472e-06	0.21274	0.00104	0.08208	3.47236e-06	0.05005	2.23981e-05	0.08809	9.08603e-07	0.09009	8.81543e-07
0.06907	6.74286e-09	0.09409	9.1671e-08	0.07069	1.74104e-06	0.21356	0.00107	0.08308	3.83747e-06	0.05105	2.49833e-05	0.08909	9.99853e-07	0.09109	9.68533e-07
0.07007	7.80464e-09	0.0951	1.01894e-07	0.07174	1.92202e-06	0.21427	0.0011	0.08408	4.23562e-06	0.05205	2.78062e-05	0.09009	1.09905e-06	0.09209	1.06297e-06
0.07107	9.01436e-09	0.0961	1.13128e-07	0.0728	2.11871e-06	0.21438	0.0011	0.08509	4.66935e-06	0.05305	3.08831e-05	0.09109	1.20678e-06	0.09309	1.16541e-06
0.07207	1.039e-08	0.0971	1.25459e-07	0.07385	2.3322e-06	0.2152	0.00114	0.08609	5.14131e-06	0.05405	3.42312e-05	0.09209	1.32367e-06	0.09409	1.27642e-06
0.07307	1.19514e-08	0.0981	1.38981e-07	0.07491	2.56364e-06	0.21601	0.00117	0.08709	5.65434e-06	0.05506	3.78684e-05	0.09309	1.45038e-06	0.0951	1.39661e-06
0.07407	1.37206e-08	0.0991	1.53795e-07	0.07596	2.81426e-06	0.21683	0.0012	0.08809	6.21144e-06	0.05556	3.98013e-05	0.09409	1.58761e-06	0.0961	1.52662e-06
0.07508	1.57215e-08	0.1001	1.70009e-07	0.07702	3.08534e-06	0.21765	0.00124	0.08909	6.8158e-06	0.05606	4.18136e-05	0.0951	1.73609e-06	0.0971	1.66714e-06
0.07608	1.79808e-08	0.1011	1.87737e-07	0.07807	3.37823e-06	0.21847	0.00127	0.09009	7.47076e-06	0.05706	4.60862e-05	0.0961	1.89662e-06	0.0981	1.81889e-06
0.07708	2.05276e-08	0.1021	2.07104e-07	0.07913	3.69434e-06	0.21929	0.00131	0.09109	8.1799e-06	0.05806	5.07068e-05	0.0971	2.07003e-06	0.0991	1.98263e-06
0.07808	2.33938e-08	0.1031	2.28242e-07	0.08018	4.03515e-06	0.2201	0.00135	0.09209	8.94698e-06	0.05906	5.56964e-05	0.0981	2.25718e-06	0.1001	2.15917e-06
0.07908	2.66143e-08	0.1041	2.51291e-07	0.08124	4.40223e-06	0.22092	0.00139	0.09309	9.77595e-06	0.06006	6.10773e-05	0.0991	2.459e-06	0.1011	2.34936e-06
0.08008	3.02274e-08	0.10511	2.76404e-07	0.08229	4.7972e-06	0.22174	0.00143	0.09409	1.0671e-05	0.06106	6.68725e-05	0.1001	2.67647e-06	0.1021	2.55408e-06
0.08108	3.4275e-08	0.10611	3.03741e-07	0.08335	5.22179e-06	0.22256	0.00147	0.0951	1.16366e-05	0.06206	7.31058e-05	0.1011	2.91062e-06	0.1031	2.7743e-06
0.08208	3.88027e-08	0.10711	3.33474e-07	0.0844	5.67777e-06	0.22338	0.00151	0.0961	1.26773e-05	0.06306	7.98021e-05	0.1021	3.16253e-06	0.1041	3.011e-06
0.08308	4.38601e-08	0.10811	3.65787e-07	0.08546	6.16702e-06	0.22419	0.00155	0.0971	1.37982e-05	0.06406	8.69872e-05	0.1031	3.43335e-06	0.10511	3.26523e-06
0.08408	4.95014e-08	0.10911	4.00875e-07	0.08651	6.69151e-06	0.22501	0.00159	0.0981	1.50042e-05	0.06481	9.27128e-05	0.1041	3.72427e-06	0.10611	3.53809e-06
0.08509	5.57855e-08	0.11011	4.38946e-07	0.08757	7.25327e-06	0.22583	0.00164	0.0991	1.6301e-05	0.06507	9.46877e-05	0.10511	4.03657e-06	0.10711	3.83075e-06
0.08609	6.27762e-08	0.11111	4.80222e-07	0.08862	7.85445e-06	0.22665	0.00168	0.1001	1.76941e-05	0.06607	0.000102931	0.10611	4.37157e-06	0.10811	4.14442e-06
0.08709	7.05431e-08	0.11211	5.24937e-07	0.08968	8.49728e-06	0.22747	0.00173	0.1011	1.91896e-05	0.06707	0.000111747	0.10711	4.73068e-06	0.10911	4.48038e-06
0.08809	7.91614e-08	0.11311	5.73342e-07	0.09073	9.18408e-06	0.22812	0.00177	0.1021	2.07937e-05	0.06807	0.000121164	0.10811	5.11537e-06	0.11011	4.83998e-06
0.08909	8.87126e-08	0.11411	6.25703e-07	0.09179	9.91728e-06	0.22828	0.00178	0.1031	2.25132e-05	0.06907	0.000131213	0.10911	5.52717e-06	0.11111	5.22463e-06
0.09009	9.92847e-08	0.11512	6.82301e-07	0.09284	1.06994e-05	0.2291	0.00182	0.1041	2.43549e-05	0.07007	0.000141926	0.11011	5.96771e-06	0.11211	5.6358e-06
0.09109	1.10973e-07	0.11612	7.43437e-07	0.0939	1.15331e-05	0.22992	0.00187	0.10511	2.63261e-05	0.07107	0.000153336	0.11111	6.43868e-06	0.11311	6.07507e-06
0.09209	1.23881e-07	0.11712	8.09427e-07	0.09495	1.24211e-05	0.23074	0.00192	0.10611	2.84343e-05	0.07207	0.000165477	0.11211	6.94188e-06	0.11411	6.54404e-06
0.09309	1.38119e-07	0.11812	8.80607e-07	0.09601	1.33663e-05	0.23156	0.00198	0.10711	3.06877e-05	0.07307	0.000178382	0.11311	7.47916e-06	0.11512	7.04442e-06
0.09409	1.53807e-07	0.11912	9.57334e-07	0.09706	1.43715e-05	0.23238	0.00203	0.10811	3.30945e-05	0.07407	0.00019209	0.11411	8.05248e-06	0.11612	7.57801e-06
0.0951	1.71074e-07	0.12012	1.03998e-06	0.09812	1.544e-05	0.23319	0.00208	0.10911	3.56634e-05	0.07407	0.00019209	0.11512	8.66389e-06	0.11712	8.14667e-06
0.0961	1.90059e-07	0.12112	1.12896e-06	0.09917	1.6575e-05	0.23401	0.00214	0.11011	3.84037e-05	0.07508	0.000206636	0.11612	9.31554e-06	0.11812	8.75235e-06
0.0971	2.10911e-07	0.12212	1.22467e-06	0.10023	1.77796e-05	0.23483	0.0022	0.11111	4.13247e-05	0.07608	0.000222058	0.11712	1.00097e-05	0.11912	9.3971e-06
0.0981	2.3379e-07	0.12312	1.32758e-06	0.10128	1.90575e-05	0.23565	0.00225	0.11211	4.44366e-05	0.07708	0.000238397	0.11812	1.07486e-05	0.12012	1.0083e-05
0.0991	2.58868e-07	0.12412	1.43815e-06	0.10234	2.04121e-05	0.23647	0.00231	0.11311	4.77496e-05	0.07808	0.000255693	0.11912	1.15348e-05	0.12112	1.08124e-05
0.1001	2.86329e-07	0.12513	1.55688e-06	0.10339	2.18473e-05	0.23728	0.00237	0.11411	5.12747e-05	0.07908	0.000273987	0.12012	1.23708e-05	0.12212	1.15876e-05
0.1011	3.16373e-07	0.12613	1.68429e-06	0.10445	2.33668e-05	0.2381	0.00244	0.11512	5.50231e-05	0.08008	0.000293323	0.12112	1.32593e-05	0.12312	1.24109e-05
0.1021	3.49209e-07	0.12713	1.82093e-06	0.1055	2.49747e-05	0.23892	0.0025	0.11612	5.90067e-05	0.08108	0.000313744	0.12212	1.42031e-05	0.12412	1.3285e-05
0.1031	3.85065e-07	0.12813	1.9674e-06	0.10656	2.66751e-05	0.23974	0.00256	0.11712	6.32377e-05	0.08208	0.000335296	0.12312	1.52051e-05	0.12513	1.42125e-05
0.1041	4.24183e-07	0.12913	2.1243e-06	0.10761	2.84722e-05	0.24056	0.00263	0.11812	6.77291e-05	0.08308	0.000358025	0.12412	1.62683e-05	0.12613	1.51962e-05
0.10511	4.66823e-07	0.13013	2.29228e-06	0.10867	3.03707e-05	0.24137	0.0027	0.11912	7.2494e-05	0.08333	0.000363897	0.12513	1.73959e-05	0.12713	1.62388e-05
0.10611	5.1326e-07	0.13113	2.47203e-06	0.10972	3.23749e-05	0.24197	0.00275	0.12012	7.75465e-05	0.08408	0.00038198	0.12613	1.85912e-05	0.12813	1.73435e-05
0.10711	5.63791e-07	0.13213	2.66427e-06	0.11078	3.44897e-05	0.24219	0.00277	0.12112	8.29009e-05	0.08509	0.000407208	0.12713	1.98576e-05	0.12913	1.85134e-05
0.10811	6.18728e-07	0.13215	2.66738e-06	0.11183	3.672e-05	0.24301	0.00284	0.12212	8.85722e-05	0.08609	0.000433761	0.12813	2.11987e-05	0.13013	1.97517e-05
0.10911	6.78409e-07	0.13313	2.86974e-06	0.11289	3.90709e-05	0.24383	0.00291	0.12312	9.45761e-05	0.08709	0.000461689	0.12913	2.26183e-05	0.13113	2.10617e-05
0.11011	7.4319e-07	0.13413	3.08924e-06	0.11394	4.15477e-05	0.24465	0.00298	0.12412	0.000100929	0.08809	0.000491046	0.13013	2.41201e-05	0.13213	2.24471e-05
0.11111	8.1345e-07	0.13514	3.32361e-06	0.115	4.41556e-05	0.24547	0.00306	0.12513	0.000107647	0.08909	0.000521886	0.13113	2.57082e-05	0.13313	2.39115e-05
0.11211	8.89595e-07	0.13614	3.57373e-06	0.11605	4.69005e-05	0.24628	0.00314	0.12613	0.000114749	0.09009	0.000554264	0.13213	2.73869e-05	0.13413	2.54586e-05
0.11311	9.72055e-07	0.13714	3.84051e-06	0.11711	4.97879e-05	0.2471	0.00322	0.12713	0.000122252	0.09109	0.000588237	0.13313	2.91604e-05	0.13514	2.70925e-05
0.11411	1.06128e-06	0.13814	4.12492e-06	0.11816	5.2824e-05	0.24792	0.0033	0.12813	0.000130174	0.09209	0.000623863	0.13413	3.10334e-05	0.13614	2.88173e-05
0.11512	1.15777e-06	0.13914	4.42798e-06	0.11922	5.60148e-05	0.24874	0.00338	0.12913	0.000138537	0.09259	0.000642315	0.13514	3.30104e-05	0.13714	3.06372e-05
0.11612	1.26202e-06	0.14014	4.75075e-06	0.12027	5.93668e-05	0.24956	0.00346	0.13013	0.00014736	0.09309	0.000661202	0.13614	3.50964e-05	0.13814	3.25567e-05
0.11712	1.37459e-06	0.14114	5.09435e-06	0.12133	6.28864e-05	0.25037	0.00355	0.13113	0.000156663	0.09409	0.000700313	0.13714	3.72965e-05	0.13914	3.45803e-05
0.11812	1.49606e-06	0.14214	5.45994e-06	0.12238	6.65804e-05	0.25119	0.00364	0.13213	0.000166469	0.0951	0.00074126	0.13814	3.96159e-05	0.14014	3.67129e-05
0.11912	1.62702e-06	0.14314	5.84875e-06	0.12344	7.04557e-05	0.25201	0.00372	0.13313	0.0001768	0.0961	0.000784106	0.13914	4.20601e-05	0.14114	3.89595e-05
0.12012	1.76815e-06	0.14414	6.26207e-06	0.12449	7.45196e-05	0.25283	0.00382	0.13413	0.00018768	0.0971	0.000828915	0.14014	4.46347e-05	0.14214	4.1325e-05
0.12112	1.9201e-06	0.14515	6.70123e-06	0.12555	7.87793e-05	0.25365	0.00391	0.13514	0.000199132	0.0981	0.000875754	0.14114	4.73455e-05	0.14314	4.3815e-05
0.12212	2.08363e-06	0.14615	7.16765e-06	0.1266	8.32426e-05	0.25446	0.004	0.13614	0.000211181	0.0991	0.000924691	0.14214	5.01988e-05	0.14414	4.64349e-05
0.12312	2.25948e-06	0.14622	7.20291e-06	0.12766	8.79172e-05	0.25528	0.0041	0.13714	0.000223854	0.1001	0.000975794	0.14314	5.32008e-05	0.14515	4.91904e-05
0.12412	2.44848e-06	0.14715	7.66279e-06	0.12871	9.28111e-05	0.25582	0.00416	0.13814	0.000237177	0.1011	0.00103	0.14414	5.63579e-05	0.14615	5.20874e-05
0.12513	2.65147e-06	0.14815	8.18819e-06	0.12977	9.79326e-05	0.2561	0.0042	0.13914	0.000251178	0.10185	0.00107	0.14515	5.96771e-05	0.14715	5.51322e-05
0.12613	2.86936e-06	0.14915	8.74546e-06	0.13082	0.00010329	0.25692	0.0043	0.14014	0.000265884	0.1021	0.00108	0.14615	6.31652e-05	0.14815	5.8331e-05
0.12713	3.10309e-06	0.15015	9.33629e-06	0.13188	0.000108893	0.25774	0.0044	0.14114	0.000281326	0.1031	0.00114	0.14715	6.68295e-05	0.14915	6.16904e-05
0.12813	3.35369e-06	0.15115	9.96242e-06	0.13293	0.000114749	0.25855	0.00451	0.14214	0.000297534	0.1041	0.0012	0.14815	7.06775e-05	0.15015	6.52172e-05
0.12913	3.62219e-06	0.15215	1.06257e-05	0.13399	0.000120869	0.25937	0.00461	0.14314	0.000314539	0.10511	0.00127	0.14915	7.4717e-05	0.15115	6.89185e-05
0.13013	3.90972e-06	0.15315	1.1328e-05	0.13504	0.000127261	0.26019	0.00472	0.14414	0.000332374	0.10611	0.00133	0.15015	7.8956e-05	0.15215	7.28015e-05
0.13113	4.21744e-06	0.15415	1.20714e-05	0.1361	0.000133935	0.26101	0.00483	0.14515	0.000351072	0.10711	0.0014	0.15115	8.34027e-05	0.15315	7.68738e-05
0.13213	4.5466e-06	0.15516	1.28579e-05	0.13715	0.000140902	0.26183	0.00495	0.14615	0.000370667	0.10811	0.00147	0.15215	8.80658e-05	0.15415	8.11431e-05
0.13313	4.89849e-06	0.15616	1.36897e-05	0.13821	0.000148172	0.26265	0.00506	0.14715	0.000391195	0.10911	0.00155	0.15315	9.2954e-05	0.15516	8.56175e-05
0.13413	5.27447e-06	0.15716	1.45691e-05	0.13926	0.000155755	0.26346	0.00518	0.14815	0.000412692	0.11011	0.00162	0.15415	9.80766e-05	0.15616	9.03052e-05
0.13514	5.67599e-06	0.15816	1.54985e-05	0.14032	0.000163662	0.26428	0.0053	0.14915	0.000435197	0.11111	0.0017	0.15516	0.000103443	0.15716	9.52149e-05
0.13614	6.10454e-06	0.15916	1.64802e-05	0.14137	0.000171904	0.2651	0.00542	0.15015	0.000458748	0.11111	0.0017	0.15616	0.000109063	0.15816	0.000100355
0.13714	6.56172e-06	0.16016	1.75169e-05	0.14243	0.000180492	0.26592	0.00555	0.15115	0.000483384	0.11211	0.00179	0.15716	0.000114946	0.15916	0.000105736
0.13814	7.04917e-06	0.16029	1.76567e-05	0.14348	0.000189439	0.26674	0.00568	0.15215	0.000509148	0.11311	0.00187	0.15816	0.000121103	0.16016	0.000111365
0.13914	7.56866e-06	0.16116	1.86113e-05	0.14454	0.000198756	0.26755	0.00581	0.15315	0.000536082	0.11411	0.00196	0.15916	0.000127545	0.16116	0.000117254
0.14014	8.122e-06	0.16216	1.97661e-05	0.14559	0.000208456	0.26837	0.00594	0.15415	0.000564228	0.11512	0.00205	0.16016	0.000134283	0.16216	0.000123412
0.14114	8.7111e-06	0.16316	2.09841e-05	0.14665	0.00021855	0.26919	0.00608	0.15516	0.000593633	0.11612	0.00215	0.16116	0.000141328	0.16316	0.000129849
0.14214	9.33799e-06	0.16416	2.22686e-05	0.1477	0.000229053	0.26968	0.00616	0.15616	0.000624342	0.11712	0.00225	0.16216	0.000148692	0.16416	0.000136576
0.14314	1.00048e-05	0.16517	2.36224e-05	0.14876	0.000239977	0.27001	0.00621	0.15716	0.000656403	0.11812	0.00235	0.16316	0.000156386	0.16517	0.000143605
0.14414	1.07136e-05	0.16617	2.5049e-05	0.14981	0.000251336	0.27083	0.00635	0.15816	0.000689864	0.11912	0.00246	0.16416	0.000164424	0.16617	0.000150945
0.14515	1.14669e-05	0.16717	2.65517e-05	0.15087	0.000263143	0.27164	0.0065	0.15916	0.000724775	0.12012	0.00257	0.16517	0.000172819	0.16717	0.00015861
0.14615	1.22669e-05	0.16817	2.8134e-05	0.15192	0.000275414	0.27246	0.00664	0.16016	0.000761189	0.12037	0.0026	0.16617	0.000181583	0.16817	0.000166611
0.14715	1.31163e-05	0.16917	2.97996e-05	0.15298	0.000288161	0.27328	0.00679	0.16116	0.000799158	0.12112	0.00269	0.16717	0.00019073	0.16917	0.00017496
0.14815	1.40177e-05	0.17017	3.15522e-05	0.15403	0.000301401	0.2741	0.00694	0.16216	0.000838736	0.12212	0.00281	0.16817	0.000200274	0.17017	0.000183671
0.14915	1.49738e-05	0.17117	3.33959e-05	0.15509	0.000315148	0.27492	0.0071	0.16316	0.00087998	0.12312	0.00293	0.16917	0.00021023	0.17117	0.000192756
0.15015	1.59875e-05	0.17217	3.53346e-05	0.15614	0.000329418	0.27574	0.00725	0.16416	0.000922946	0.12412	0.00306	0.17017	0.000220612	0.17217	0.000202228
0.15115	1.70618e-05	0.17317	3.73728e-05	0.1572	0.000344228	0.27655	0.00741	0.16517	0.000967692	0.12513	0.00319	0.17117	0.000231436	0.17317	0.000212103
0.15215	1.81999e-05	0.17417	3.95147e-05	0.15825	0.000359592	0.27737	0.00758	0.16617	0.00101	0.12613	0.00333	0.17217	0.000242718	0.17417	0.000222393
0.15315	1.94051e-05	0.17436	3.99301e-05	0.15931	0.000375528	0.27819	0.00774	0.16717	0.00106	0.12713	0.00347	0.17317	0.000254473	0.17518	0.000233114
0.15415	2.06807e-05	0.17518	4.17649e-05	0.16036	0.000392053	0.27901	0.00791	0.16752	0.00108	0.12813	0.00361	0.17417	0.000266719	0.17618	0.00024428
0.15516	2.20304e-05	0.17618	4.41283e-05	0.16142	0.000409185	0.27983	0.00808	0.16817	0.00111	0.12913	0.00376	0.17518	0.000279472	0.17718	0.000255908
0.15616	2.34578e-05	0.17718	4.66096e-05	0.16247	0.00042694	0.28064	0.00826	0.16917	0.00117	0.12963	0.00384	0.17618	0.000292751	0.17818	0.000268014
0.15716	2.49669e-05	0.17818	4.92141e-05	0.16353	0.000445338	0.28146	0.00844	0.17017	0.00122	0.13013	0.00392	0.17718	0.000306572	0.17918	0.000280613
0.15816	2.65617e-05	0.17918	5.19469e-05	0.16458	0.000464397	0.28228	0.00862	0.17117	0.00128	0.13113	0.00408	0.17818	0.000320955	0.18018	0.000293722
0.15916	2.82464e-05	0.18018	5.48136e-05	0.16564	0.000484135	0.2831	0.0088	0.17217	0.00134	0.13213	0.00424	0.17918	0.000335919	0.18118	0.00030736
0.16016	3.00254e-05	0.18118	5.78199e-05	0.16669	0.000504572	0.28353	0.0089	0.17317	0.0014	0.13313	0.00442	0.18018	0.000351483	0.18218	0.000321543
0.16116	3.19033e-05	0.18218	6.09715e-05	0.16775	0.000525728	0.28392	0.00899	0.17417	0.00146	0.13413	0.00459	0.18118	0.000367667	0.18318	0.00033629
0.16216	3.38848e-05	0.18318	6.42747e-05	0.1688	0.000547624	0.28473	0.00918	0.17518	0.00153	0.13514	0.00477	0.18218	0.000384492	0.18418	0.000351619
0.16316	3.59749e-05	0.18418	6.77356e-05	0.16986	0.000570279	0.28555	0.00938	0.17618	0.0016	0.13614	0.00496	0.18318	0.00040198	0.18519	0.000367551
0.16416	3.81787e-05	0.18519	7.13608e-05	0.17091	0.000593714	0.28637	0.00958	0.17718	0.00167	0.13714	0.00515	0.18418	0.000420152	0.18619	0.000384104
0.16517	4.05015e-05	0.18619	7.51571e-05	0.17197	0.000617952	0.28719	0.00978	0.17818	0.00174	0.13814	0.00535	0.18519	0.000439029	0.18719	0.000401299
0.16617	4.2949e-05	0.18719	7.91314e-05	0.17302	0.000643014	0.28801	0.00999	0.17918	0.00182	0.13889	0.00551	0.18619	0.000458636	0.18778	0.000411848
0.16717	4.55269e-05	0.18819	8.32908e-05	0.17408	0.000668922	0.28883	0.0102	0.18018	0.0019	0.13914	0.00556	0.18719	0.000478996	0.18819	0.000419157
0.16817	4.82412e-05	0.18843	8.43429e-05	0.17513	0.000695699	0.28964	0.01041	0.18047	0.00192	0.14014	0.00577	0.18819	0.000500132	0.18919	0.000437699
0.16917	5.10982e-05	0.18919	8.7643e-05	0.17619	0.000723369	0.29046	0.01063	0.18118	0.00198	0.14114	0.00599	0.18919	0.000522069	0.19019	0.000456947
0.17017	5.41044e-05	0.19019	9.21955e-05	0.17724	0.000751955	0.29128	0.01085	0.18218	0.00207	0.14214	0.00621	0.19019	0.000544834	0.19119	0.000476924
0.1708	5.60734e-05	0.19119	9.69563e-05	0.1783	0.000781481	0.2921	0.01107	0.18318	0.00215	0.14314	0.00644	0.19119	0.00056845	0.19219	0.000497652
0.17117	5.72663e-05	0.19219	0.000101934	0.17935	0.000811972	0.29292	0.0113	0.18418	0.00225	0.14414	0.00668	0.19219	0.000592946	0.19319	0.000519155
0.17217	6.05912e-05	0.19319	0.000107136	0.18041	0.000843453	0.29373	0.01153	0.18519	0.00234	0.14515	0.00692	0.19319	0.000618348	0.19419	0.000541457
0.17317	6.40861e-05	0.19419	0.000112572	0.18127	0.000869797	0.29455	0.01177	0.18619	0.00244	0.14615	0.00717	0.19419	0.000644684	0.1952	0.000564583
0.17417	6.77586e-05	0.1952	0.000118252	0.18146	0.00087595	0.29537	0.01201	0.18719	0.00254	0.14715	0.00743	0.1952	0.000671983	0.1962	0.000588558
0.17518	7.16165e-05	0.1962	0.000124183	0.18252	0.000909488	0.29619	0.01225	0.18819	0.00265	0.14815	0.0077	0.1962	0.000700274	0.1972	0.000613409
0.17618	7.56678e-05	0.1972	0.000130376	0.18357	0.000944094	0.29701	0.0125	0.18919	0.00276	0.14815	0.0077	0.1972	0.000729587	0.1982	0.000639161
0.17718	7.9921e-05	0.1982	0.000136841	0.18463	0.000979796	0.29738	0.01262	0.19019	0.00287	0.14915	0.00797	0.1982	0.000759952	0.1992	0.000665843
0.17818	8.43846e-05	0.1992	0.000143589	0.18568	0.00102	0.29782	0.01275	0.19119	0.00299	0.15015	0.00825	0.1992	0.000791401	0.2002	0.000693481
0.17918	8.90677e-05	0.2002	0.000150629	0.18674	0.00105	0.29864	0.01301	0.19219	0.00311	0.15115	0.00854	0.2002	0.000823966	0.2012	0.000722106
0.18018	9.39796e-05	0.2012	0.000157973	0.18779	0.00109	0.29946	0.01327	0.19319	0.00323	0.15215	0.00883	0.2012	0.00085768	0.20122	0.000722682
0.18118	9.91299e-05	0.2022	0.000165631	0.18885	0.00113	0.30028	0.01354	0.19343	0.00326	0.15315	0.00914	0.2022	0.000892576	0.2022	0.000751745
0.18218	0.000104529	0.20251	0.00016802	0.1899	0.00118	0.3011	0.01381	0.19419	0.00336	0.15415	0.00945	0.2032	0.00092869	0.2032	0.000782429
0.18318	0.000110186	0.2032	0.000173617	0.19096	0.00122	0.30191	0.01408	0.1952	0.0035	0.15516	0.00977	0.2042	0.000966055	0.2042	0.000814188
0.18418	0.000116113	0.2042	0.000181941	0.19201	0.00126	0.30273	0.01436	0.1962	0.00364	0.15616	0.0101	0.20521	0.001	0.20521	0.000847054
0.18519	0.00012232	0.20521	0.000190616	0.19307	0.00131	0.30355	0.01465	0.1972	0.00378	0.15716	0.01044	0.20621	0.00104	0.20621	0.000881059
0.18619	0.000128819	0.20621	0.000199654	0.19412	0.00136	0.30437	0.01494	0.1982	0.00393	0.15741	0.01052	0.20721	0.00109	0.20721	0.000916235
0.18719	0.000135621	0.20721	0.000209069	0.19518	0.0014	0.30519	0.01523	0.1992	0.00408	0.15816	0.01078	0.20821	0.00113	0.20821	0.000952616
0.18819	0.00014274	0.20821	0.000218875	0.19623	0.00145	0.30601	0.01553	0.2002	0.00424	0.15916	0.01114	0.20921	0.00117	0.20921	0.000990237
0.18919	0.000150186	0.20921	0.000229085	0.19729	0.0015	0.30682	0.01583	0.2012	0.0044	0.16016	0.0115	0.21021	0.00122	0.21021	0.00103
0.19019	0.000157975	0.21021	0.000239713	0.19834	0.00156	0.30764	0.01614	0.2022	0.00457	0.16116	0.01187	0.21121	0.00127	0.21121	0.00107
0.19119	0.000166118	0.21121	0.000250774	0.1994	0.00161	0.30846	0.01645	0.2032	0.00474	0.16216	0.01225	0.21221	0.00131	0.21221	0.00111
0.19219	0.00017463	0.21221	0.000262284	0.20045	0.00167	0.30928	0.01677	0.2042	0.00492	0.16316	0.01265	0.21321	0.00136	0.21321	0.00115
0.19319	0.000183525	0.21321	0.000274258	0.20151	0.00172	0.3101	0.0171	0.20521	0.00511	0.16416	0.01305	0.21421	0.00142	0.21421	0.0012
0.19419	0.000192818	0.21421	0.000286712	0.20256	0.00178	0.31091	0.01742	0.20621	0.0053	0.16517	0.01346	0.21522	0.00147	0.21466	0.00122
0.19486	0.00019919	0.21522	0.000299663	0.20362	0.00184	0.31123	0.01755	0.20638	0.00533	0.16617	0.01388	0.21622	0.00153	0.21522	0.00124
0.1952	0.000202524	0.21622	0.000313127	0.20467	0.00191	0.31173	0.01776	0.20721	0.00549	0.16667	0.0141	0.21722	0.00158	0.21622	0.00129
0.1962	0.00021266	0.21658	0.000318117	0.20485	0.00192	0.31255	0.0181	0.20821	0.00569	0.16717	0.01431	0.21822	0.00164	0.21722	0.00134
0.1972	0.000223241	0.21722	0.000327122	0.20573	0.00197	0.31337	0.01844	0.20921	0.0059	0.16817	0.01475	0.21922	0.0017	0.21822	0.00139
0.1982	0.000234284	0.21822	0.000341666	0.20678	0.00204	0.31419	0.01879	0.21021	0.00612	0.16917	0.01521	0.22022	0.00177	0.21922	0.00144
0.1992	0.000245806	0.21922	0.000356778	0.20784	0.0021	0.315	0.01915	0.21121	0.00634	0.17017	0.01567	0.22122	0.00183	0.22022	0.0015
0.2002	0.000257825	0.22022	0.000372476	0.20889	0.00217	0.31582	0.01951	0.21221	0.00657	0.17117	0.01614	0.22222	0.0019	0.22122	0.00155
0.2012	0.00027036	0.22122	0.000388779	0.20995	0.00224	0.31664	0.01988	0.21321	0.0068	0.17217	0.01663	0.22322	0.00197	0.22222	0.00161
0.2022	0.00028343	0.22222	0.000405709	0.211	0.00232	0.31746	0.02025	0.21421	0.00705	0.17317	0.01712	0.22422	0.00204	0.22322	0.00167
0.2032	0.000297054	0.22322	0.000423286	0.21206	0.00239	0.31828	0.02063	0.21522	0.00729	0.17417	0.01763	0.22523	0.00211	0.22422	0.00173
0.2042	0.000311252	0.22422	0.00044153	0.21311	0.00247	0.3191	0.02101	0.21622	0.00755	0.17518	0.01815	0.22623	0.00219	0.22523	0.00179
0.20521	0.000326045	0.22523	0.000460463	0.21417	0.00255	0.31991	0.02141	0.21722	0.00782	0.17593	0.01855	0.22723	0.00226	0.22623	0.00186
0.20621	0.000341454	0.22623	0.000480108	0.21522	0.00263	0.32073	0.0218	0.21822	0.00809	0.17618	0.01868	0.22733	0.00227	0.22723	0.00192
0.20721	0.000357502	0.22723	0.000500488	0.21628	0.00272	0.32155	0.0222	0.21922	0.00837	0.17718	0.01923	0.22823	0.00234	0.2281	0.00198
0.20821	0.00037421	0.22823	0.000521626	0.21733	0.0028	0.32237	0.02261	0.21933	0.0084	0.17818	0.01978	0.22923	0.00243	0.22823	0.00199
0.20921	0.000391603	0.22923	0.000543546	0.21839	0.00289	0.32319	0.02303	0.22022	0.00866	0.17918	0.02035	0.23023	0.00251	0.22923	0.00206
0.21021	0.000409703	0.23023	0.000566272	0.21944	0.00298	0.324	0.02345	0.22122	0.00895	0.18018	0.02093	0.23123	0.0026	0.23023	0.00214
0.21121	0.000428536	0.23065	0.000576031	0.2205	0.00307	0.32482	0.02388	0.22222	0.00926	0.18118	0.02152	0.23223	0.00269	0.23123	0.00221
0.21221	0.000448128	0.23123	0.000589831	0.22155	0.00317	0.32509	0.02402	0.22322	0.00957	0.18218	0.02212	0.23323	0.00278	0.23223	0.00229
0.21321	0.000468503	0.23223	0.000614248	0.22261	0.00327	0.32564	0.02431	0.22422	0.00989	0.18318	0.02274	0.23423	0.00288	0.23323	0.00237
0.21421	0.000489689	0.23323	0.000639551	0.22366	0.00337	0.32646	0.02475	0.22523	0.01022	0.18418	0.02337	0.23524	0.00298	0.23423	0.00245
0.21522	0.000511714	0.23423	0.000665765	0.22472	0.00347	0.32728	0.0252	0.22623	0.01056	0.18519	0.02402	0.23624	0.00308	0.23524	0.00254
0.21622	0.000534605	0.23524	0.00069292	0.22577	0.00358	0.32809	0.02566	0.22723	0.01091	0.18519	0.02402	0.23724	0.00318	0.23624	0.00262
0.21722	0.000558393	0.23624	0.000721044	0.22683	0.00368	0.32891	0.02612	0.22823	0.01127	0.18619	0.02468	0.23824	0.00329	0.23724	0.00271
0.21822	0.000583105	0.23724	0.000750167	0.22788	0.00379	0.32973	0.02659	0.22923	0.01164	0.18719	0.02535	0.23924	0.0034	0.23824	0.0028
0.21891	0.00060082	0.23824	0.000780319	0.22844	0.00385	0.33055	0.02706	0.23023	0.01202	0.18819	0.02604	0.24024	0.00351	0.23924	0.0029
0.21922	0.000608774	0.23924	0.000811531	0.22894	0.00391	0.33137	0.02754	0.23123	0.01241	0.18919	0.02674	0.24043	0.00354	0.24024	0.003
0.22022	0.000635432	0.24024	0.000843834	0.22999	0.00402	0.33218	0.02803	0.23223	0.01281	0.19019	0.02745	0.24124	0.00363	0.24124	0.0031
0.22122	0.000663109	0.24124	0.000877261	0.23105	0.00414	0.333	0.02853	0.23229	0.01283	0.19119	0.02818	0.24224	0.00375	0.24154	0.00313
0.22222	0.00069184	0.24224	0.000911846	0.2321	0.00427	0.33382	0.02903	0.23323	0.01322	0.19219	0.02893	0.24324	0.00387	0.24224	0.0032
0.22322	0.000721658	0.24324	0.000947623	0.23316	0.00439	0.33464	0.02954	0.23423	0.01364	0.19319	0.02968	0.24424	0.004	0.24324	0.00331
0.22422	0.000752599	0.24424	0.000984626	0.23421	0.00452	0.33546	0.03006	0.23524	0.01407	0.19419	0.03046	0.24525	0.00413	0.24424	0.00342
0.22523	0.000784699	0.24472	0.001	0.23527	0.00465	0.33628	0.03059	0.23624	0.01452	0.19444	0.03065	0.24625	0.00427	0.24525	0.00353
0.22623	0.000817994	0.24525	0.00102	0.23632	0.00479	0.33709	0.03112	0.23724	0.01497	0.1952	0.03125	0.24725	0.0044	0.24625	0.00364
0.22723	0.000852522	0.24625	0.00106	0.23738	0.00492	0.33791	0.03166	0.23824	0.01544	0.1962	0.03205	0.24825	0.00454	0.24725	0.00376
0.22823	0.000888323	0.24725	0.0011	0.23843	0.00506	0.33873	0.03221	0.23924	0.01592	0.1972	0.03287	0.24925	0.00469	0.24825	0.00388
0.22923	0.000925435	0.24825	0.00115	0.23949	0.00521	0.33894	0.03235	0.24024	0.01641	0.1982	0.03371	0.25025	0.00484	0.24925	0.00401
0.23023	0.0009639	0.24925	0.00119	0.24054	0.00536	0.33955	0.03277	0.24124	0.01691	0.1992	0.03456	0.25125	0.00499	0.25025	0.00414
0.23123	0.001	0.25025	0.00123	0.2416	0.00551	0.34037	0.03334	0.24224	0.01743	0.2002	0.03543	0.25225	0.00515	0.25125	0.00427
0.23223	0.00105	0.25125	0.00128	0.24265	0.00566	0.34118	0.03391	0.24324	0.01796	0.2012	0.03632	0.25325	0.00531	0.25225	0.00441
0.23323	0.00109	0.25225	0.00133	0.24371	0.00582	0.342	0.03449	0.24424	0.0185	0.2022	0.03722	0.25353	0.00536	0.25325	0.00455
0.23423	0.00113	0.25325	0.00138	0.24476	0.00598	0.34282	0.03508	0.24524	0.01906	0.2032	0.03814	0.25425	0.00548	0.25425	0.00469
0.23524	0.00118	0.25425	0.00143	0.24582	0.00615	0.34364	0.03568	0.24525	0.01906	0.2037	0.03861	0.25526	0.00565	0.25497	0.0048
0.23624	0.00123	0.25526	0.00148	0.24687	0.00632	0.34446	0.03628	0.24625	0.01963	0.2042	0.03908	0.25626	0.00582	0.25526	0.00484
0.23724	0.00127	0.25626	0.00154	0.24793	0.00649	0.34527	0.0369	0.24725	0.02021	0.20521	0.04003	0.25726	0.006	0.25626	0.00499
0.23824	0.00133	0.25726	0.00159	0.24898	0.00667	0.34609	0.03752	0.24825	0.02081	0.20621	0.04101	0.25826	0.00618	0.25726	0.00514
0.23924	0.00138	0.25826	0.00165	0.25004	0.00685	0.34691	0.03815	0.24925	0.02142	0.20721	0.04199	0.25926	0.00637	0.25826	0.0053
0.24024	0.00143	0.25879	0.00168	0.25109	0.00703	0.34773	0.0388	0.25025	0.02205	0.20821	0.043	0.26026	0.00657	0.25926	0.00547
0.24124	0.00149	0.25926	0.00171	0.25203	0.0072	0.34855	0.03944	0.25125	0.02269	0.20921	0.04403	0.26126	0.00676	0.26026	0.00563
0.24224	0.00155	0.26026	0.00178	0.25215	0.00722	0.34937	0.0401	0.25225	0.02335	0.21021	0.04507	0.26226	0.00697	0.26126	0.00581
0.24297	0.00159	0.26126	0.00184	0.2532	0.00741	0.35018	0.04077	0.25325	0.02403	0.21121	0.04613	0.26326	0.00718	0.26226	0.00598
0.24324	0.00161	0.26226	0.00191	0.25426	0.00761	0.351	0.04145	0.25425	0.02472	0.21221	0.04722	0.26426	0.00739	0.26326	0.00616
0.24424	0.00167	0.26326	0.00197	0.25531	0.00781	0.35182	0.04213	0.25526	0.02542	0.21296	0.04804	0.26527	0.00761	0.26426	0.00635
0.24525	0.00173	0.26426	0.00204	0.25637	0.00802	0.35264	0.04283	0.25626	0.02614	0.21321	0.04832	0.26627	0.00784	0.26527	0.00654
0.24625	0.0018	0.26527	0.00212	0.25742	0.00823	0.35279	0.04296	0.25726	0.02688	0.21421	0.04944	0.26663	0.00792	0.26627	0.00674
0.24725	0.00187	0.26627	0.00219	0.25848	0.00845	0.35346	0.04354	0.25819	0.02759	0.21522	0.05058	0.26727	0.00807	0.26727	0.00694
0.24825	0.00194	0.26727	0.00227	0.25953	0.00867	0.35427	0.04425	0.25826	0.02764	0.21622	0.05174	0.26827	0.0083	0.26827	0.00714
0.24925	0.00201	0.26827	0.00235	0.26059	0.00889	0.35509	0.04497	0.25926	0.02841	0.21722	0.05291	0.26927	0.00854	0.26841	0.00717
0.25025	0.00209	0.26927	0.00243	0.26164	0.00912	0.35591	0.04571	0.26026	0.0292	0.21822	0.05411	0.27027	0.00879	0.26927	0.00735
0.25125	0.00217	0.27027	0.00251	0.2627	0.00935	0.35673	0.04645	0.26126	0.03001	0.21922	0.05533	0.27127	0.00905	0.27027	0.00757
0.25225	0.00225	0.27127	0.0026	0.26375	0.00959	0.35755	0.04721	0.26226	0.03084	0.22022	0.05657	0.27227	0.00931	0.27127	0.00779
0.25325	0.00233	0.27227	0.00269	0.26481	0.00984	0.35836	0.04797	0.26326	0.03169	0.22122	0.05783	0.27327	0.00957	0.27227	0.00801
0.25425	0.00242	0.27286	0.00274	0.26587	0.01009	0.35918	0.04874	0.26426	0.03255	0.22222	0.05912	0.27427	0.00985	0.27327	0.00825
0.25526	0.00251	0.27327	0.00278	0.26692	0.01034	0.36	0.04953	0.26527	0.03344	0.22222	0.05912	0.27528	0.01012	0.27427	0.00848
0.25626	0.0026	0.27427	0.00288	0.26798	0.0106	0.36082	0.05032	0.26627	0.03434	0.22322	0.06042	0.27628	0.01041	0.27528	0.00873
0.25726	0.00269	0.27528	0.00297	0.26903	0.01087	0.36164	0.05113	0.26727	0.03526	0.22422	0.06174	0.27728	0.0107	0.27628	0.00898
0.25826	0.00279	0.27628	0.00307	0.27009	0.01114	0.36246	0.05194	0.26827	0.03621	0.22523	0.06309	0.27828	0.011	0.27728	0.00923
0.25926	0.00289	0.27728	0.00318	0.27114	0.01141	0.36327	0.05277	0.26927	0.03717	0.22623	0.06446	0.27928	0.01131	0.27828	0.00949
0.26026	0.003	0.27828	0.00328	0.2722	0.0117	0.36409	0.05361	0.27027	0.03816	0.22723	0.06585	0.27973	0.01145	0.27928	0.00976
0.26126	0.0031	0.27928	0.00339	0.27325	0.01198	0.36491	0.05445	0.27115	0.03903	0.22823	0.06726	0.28028	0.01163	0.28028	0.01004
0.26226	0.00321	0.28028	0.00351	0.27431	0.01228	0.36573	0.05531	0.27127	0.03916	0.22923	0.06869	0.28128	0.01195	0.28128	0.01032
0.26326	0.00333	0.28128	0.00362	0.27536	0.01258	0.36655	0.05618	0.27227	0.04019	0.23023	0.07015	0.28228	0.01228	0.28185	0.01048
0.26426	0.00344	0.28228	0.00374	0.27561	0.01265	0.36664	0.05629	0.27327	0.04124	0.23123	0.07163	0.28328	0.01261	0.28228	0.0106
0.26527	0.00357	0.28328	0.00386	0.27642	0.01288	0.36736	0.05706	0.27427	0.04231	0.23148	0.072	0.28428	0.01296	0.28328	0.0109
0.26627	0.00369	0.28428	0.00399	0.27747	0.01319	0.36818	0.05796	0.27528	0.0434	0.23223	0.07313	0.28529	0.01331	0.28428	0.0112
0.26703	0.00379	0.28529	0.00412	0.27853	0.01351	0.369	0.05886	0.27628	0.04452	0.23323	0.07466	0.28629	0.01367	0.28529	0.01151
0.26727	0.00382	0.28629	0.00425	0.27958	0.01383	0.36982	0.05978	0.27728	0.04566	0.23423	0.07621	0.28729	0.01404	0.28629	0.01182
0.26827	0.00395	0.28694	0.00434	0.28064	0.01416	0.37064	0.0607	0.27828	0.04683	0.23524	0.07778	0.28829	0.01441	0.28729	0.01214
0.26927	0.00409	0.28729	0.00439	0.28169	0.0145	0.37145	0.06164	0.27928	0.04801	0.23624	0.07938	0.28929	0.0148	0.28829	0.01247
0.27027	0.00423	0.28829	0.00453	0.28275	0.01484	0.37227	0.06259	0.28028	0.04922	0.23724	0.081	0.29029	0.01519	0.28929	0.01281
0.27127	0.00437	0.28929	0.00467	0.2838	0.01519	0.37309	0.06355	0.28128	0.05046	0.23824	0.08265	0.29129	0.0156	0.29029	0.01315
0.27227	0.00452	0.29029	0.00482	0.28486	0.01555	0.37391	0.06453	0.28228	0.05172	0.23924	0.08432	0.29229	0.01601	0.29129	0.01351
0.27327	0.00467	0.29129	0.00498	0.28591	0.01591	0.37473	0.06552	0.28328	0.05301	0.24024	0.08601	0.29283	0.01623	0.29229	0.01387
0.27427	0.00483	0.29229	0.00513	0.28697	0.01628	0.37554	0.06651	0.2841	0.05408	0.24074	0.08687	0.29329	0.01643	0.29329	0.01424
0.27528	0.00499	0.29329	0.00529	0.28802	0.01666	0.37636	0.06753	0.28428	0.05432	0.24124	0.08773	0.29429	0.01686	0.29429	0.01461
0.27628	0.00516	0.29429	0.00546	0.28908	0.01704	0.37718	0.06855	0.28529	0.05566	0.24224	0.08948	0.2953	0.0173	0.29529	0.01499
0.27728	0.00533	0.2953	0.00563	0.29013	0.01743	0.378	0.06959	0.28629	0.05702	0.24324	0.09125	0.2963	0.01775	0.2953	0.015
0.27828	0.00551	0.2963	0.00581	0.29119	0.01783	0.37882	0.07064	0.28729	0.05842	0.24424	0.09304	0.2973	0.0182	0.2963	0.01539
0.27928	0.00569	0.2973	0.00598	0.29224	0.01824	0.37964	0.0717	0.28829	0.05984	0.24525	0.09487	0.2983	0.01867	0.2973	0.01579
0.28028	0.00587	0.2983	0.00617	0.2933	0.01865	0.38045	0.07277	0.28929	0.06128	0.24625	0.09672	0.2993	0.01915	0.2983	0.01621
0.28128	0.00606	0.2993	0.00636	0.29435	0.01908	0.3805	0.07283	0.29029	0.06276	0.24725	0.09859	0.3003	0.01964	0.2993	0.01663
0.28228	0.00626	0.3003	0.00655	0.29541	0.0195	0.38127	0.07386	0.29129	0.06426	0.24825	0.10049	0.3013	0.02014	0.3003	0.01705
0.28328	0.00646	0.30101	0.00669	0.29646	0.01994	0.38209	0.07496	0.29229	0.06579	0.24925	0.10242	0.3023	0.02065	0.3013	0.01749
0.28428	0.00667	0.3013	0.00675	0.29752	0.02039	0.38291	0.07608	0.29329	0.06735	0.25	0.10388	0.3033	0.02117	0.3023	0.01794
0.28529	0.00689	0.3023	0.00696	0.29857	0.02084	0.38373	0.07721	0.29429	0.06894	0.25025	0.10438	0.3043	0.0217	0.3033	0.0184
0.28629	0.00711	0.3033	0.00716	0.2992	0.02111	0.38454	0.07835	0.2953	0.07056	0.25125	0.10636	0.30531	0.02224	0.3043	0.01887
0.28729	0.00733	0.3043	0.00738	0.29963	0.0213	0.38536	0.07951	0.2963	0.07221	0.25225	0.10837	0.30593	0.02259	0.30531	0.01934
0.28829	0.00756	0.30531	0.0076	0.30068	0.02177	0.38618	0.08068	0.29705	0.07348	0.25325	0.1104	0.30631	0.0228	0.30631	0.01983
0.28929	0.0078	0.30631	0.00783	0.30174	0.02225	0.387	0.08186	0.2973	0.07389	0.25425	0.11247	0.30731	0.02336	0.30731	0.02033
0.29029	0.00805	0.30731	0.00806	0.30279	0.02274	0.38782	0.08306	0.2983	0.0756	0.25526	0.11456	0.30831	0.02394	0.30831	0.02084
0.29108	0.00825	0.30831	0.0083	0.30385	0.02323	0.38863	0.08427	0.2993	0.07735	0.25626	0.11668	0.30931	0.02453	0.30873	0.02105
0.29129	0.0083	0.30931	0.00854	0.3049	0.02374	0.38945	0.08549	0.3003	0.07912	0.25726	0.11883	0.31031	0.02513	0.30931	0.02135
0.29229	0.00856	0.31031	0.00879	0.30596	0.02425	0.39027	0.08674	0.3013	0.08093	0.25826	0.12101	0.31131	0.02574	0.31031	0.02188
0.29329	0.00882	0.31131	0.00905	0.30701	0.02477	0.39109	0.08799	0.3023	0.08277	0.25926	0.12322	0.31231	0.02637	0.31131	0.02242
0.29429	0.00909	0.31231	0.00931	0.30807	0.0253	0.39191	0.08926	0.3033	0.08464	0.25926	0.12322	0.31331	0.027	0.31231	0.02297
0.2953	0.00937	0.31331	0.00958	0.30912	0.02584	0.39273	0.09054	0.3043	0.08655	0.26026	0.12545	0.31431	0.02765	0.31331	0.02354
0.2963	0.00966	0.31431	0.00986	0.31018	0.02639	0.39354	0.09184	0.30531	0.08849	0.26126	0.12772	0.31532	0.02832	0.31431	0.02411
0.2973	0.00995	0.31508	0.01007	0.31123	0.02695	0.39435	0.09314	0.30631	0.09046	0.26226	0.13001	0.31632	0.029	0.31532	0.0247
0.2983	0.01026	0.31532	0.01014	0.31229	0.02752	0.39436	0.09316	0.30731	0.09247	0.26326	0.13234	0.31732	0.02969	0.31632	0.0253
0.2993	0.01057	0.31632	0.01043	0.31334	0.0281	0.39518	0.09449	0.30831	0.09452	0.26426	0.13469	0.31832	0.03039	0.31732	0.0259
0.3003	0.01088	0.31732	0.01073	0.3144	0.02869	0.396	0.09583	0.30931	0.0966	0.26527	0.13707	0.31903	0.0309	0.31832	0.02653
0.3013	0.01121	0.31832	0.01103	0.31545	0.02929	0.39682	0.09719	0.31001	0.09807	0.26627	0.13949	0.31932	0.03111	0.31932	0.02716
0.3023	0.01154	0.31932	0.01135	0.31651	0.0299	0.39763	0.09857	0.31031	0.09872	0.26727	0.14193	0.32032	0.03184	0.32032	0.02781
0.3033	0.01189	0.32032	0.01167	0.31756	0.03052	0.39845	0.09996	0.31131	0.10087	0.26827	0.14441	0.32132	0.03259	0.32132	0.02847
0.3043	0.01224	0.32132	0.01199	0.31862	0.03115	0.39927	0.10137	0.31231	0.10306	0.26852	0.14503	0.32232	0.03335	0.32216	0.02903
0.30531	0.0126	0.32232	0.01233	0.31967	0.03179	0.40009	0.10279	0.31331	0.10528	0.26927	0.14691	0.32332	0.03412	0.32232	0.02914
0.30631	0.01297	0.32332	0.01267	0.32073	0.03244	0.40091	0.10423	0.31431	0.10755	0.27027	0.14945	0.32432	0.03491	0.32332	0.02983
0.30731	0.01335	0.32432	0.01302	0.32178	0.0331	0.40172	0.10569	0.31532	0.10985	0.27127	0.15202	0.32533	0.03572	0.32432	0.03053
0.30831	0.01373	0.32533	0.01338	0.32278	0.03374	0.40254	0.10716	0.31632	0.11219	0.27227	0.15462	0.32633	0.03654	0.32533	0.03124
0.30931	0.01413	0.32633	0.01375	0.32284	0.03377	0.40336	0.10865	0.31732	0.11457	0.27327	0.15725	0.32733	0.03737	0.32633	0.03197
0.31031	0.01454	0.32733	0.01413	0.32389	0.03446	0.40418	0.11016	0.31832	0.11699	0.27427	0.15991	0.32833	0.03823	0.32733	0.03271
0.31131	0.01496	0.32833	0.01451	0.32495	0.03515	0.405	0.11168	0.31932	0.11945	0.27528	0.1626	0.32933	0.03909	0.32833	0.03346
0.31231	0.01538	0.32915	0.01484	0.326	0.03586	0.40581	0.11322	0.32032	0.12195	0.27628	0.16533	0.33033	0.03998	0.32933	0.03423
0.31331	0.01582	0.32933	0.01491	0.32706	0.03657	0.40663	0.11477	0.32132	0.12449	0.27728	0.16809	0.33133	0.04088	0.33033	0.03501
0.31431	0.01627	0.33033	0.01531	0.32811	0.0373	0.40745	0.11635	0.32232	0.12707	0.27778	0.16948	0.33213	0.04161	0.33133	0.03581
0.31514	0.01665	0.33133	0.01573	0.32917	0.03804	0.4082	0.1178	0.32296	0.12873	0.27828	0.17088	0.33233	0.04179	0.33233	0.03663
0.31532	0.01673	0.33233	0.01615	0.33022	0.0388	0.40827	0.11794	0.32332	0.12969	0.27928	0.1737	0.33333	0.04273	0.33333	0.03746
0.31632	0.0172	0.33333	0.01658	0.33128	0.03956	0.40909	0.11954	0.32432	0.13236	0.28028	0.17656	0.33433	0.04368	0.33433	0.0383
0.31732	0.01768	0.33433	0.01702	0.33233	0.04034	0.40991	0.12117	0.32533	0.13506	0.28128	0.17945	0.33534	0.04465	0.33534	0.03916
0.31832	0.01817	0.33534	0.01748	0.33339	0.04113	0.41072	0.12281	0.32633	0.13781	0.28228	0.18237	0.33634	0.04564	0.3356	0.03939
0.31932	0.01868	0.33634	0.01794	0.33444	0.04193	0.41154	0.12447	0.32733	0.1406	0.28328	0.18533	0.33734	0.04664	0.33634	0.04004
0.32032	0.0192	0.33734	0.01841	0.3355	0.04274	0.41236	0.12615	0.32833	0.14344	0.28428	0.18832	0.33834	0.04766	0.33734	0.04093
0.32132	0.01973	0.33834	0.0189	0.33655	0.04357	0.41318	0.12785	0.32933	0.14632	0.28529	0.19134	0.33934	0.0487	0.33834	0.04184
0.32232	0.02027	0.33934	0.01939	0.33761	0.04441	0.414	0.12956	0.33033	0.14925	0.28629	0.1944	0.34034	0.04976	0.33934	0.04277
0.32332	0.02082	0.34034	0.0199	0.33866	0.04526	0.41481	0.1313	0.33133	0.15222	0.28704	0.19672	0.34134	0.05084	0.34034	0.04371
0.32432	0.02139	0.34134	0.02041	0.33972	0.04613	0.41563	0.13305	0.33233	0.15523	0.28729	0.19749	0.34234	0.05194	0.34134	0.04467
0.32533	0.02197	0.34234	0.02094	0.34077	0.04701	0.41645	0.13482	0.33333	0.15829	0.28829	0.20062	0.34334	0.05305	0.34234	0.04564
0.32633	0.02256	0.34322	0.02142	0.34183	0.0479	0.41727	0.13661	0.33433	0.1614	0.28929	0.20378	0.34434	0.05419	0.34334	0.04664
0.32733	0.02317	0.34334	0.02148	0.34288	0.04881	0.41809	0.13842	0.33534	0.16455	0.29029	0.20697	0.34523	0.05522	0.34434	0.04765
0.32833	0.02379	0.34434	0.02203	0.34394	0.04973	0.4189	0.14025	0.33591	0.16639	0.29129	0.2102	0.34535	0.05535	0.34535	0.04868
0.32933	0.02442	0.34535	0.0226	0.34499	0.05066	0.41972	0.14209	0.33634	0.16775	0.29229	0.21347	0.34635	0.05652	0.34635	0.04973
0.33033	0.02507	0.34635	0.02317	0.34605	0.05161	0.42054	0.14396	0.33734	0.171	0.29329	0.21677	0.34735	0.05772	0.34735	0.0508
0.33133	0.02573	0.34735	0.02376	0.34637	0.05191	0.42136	0.14584	0.33834	0.1743	0.29429	0.2201	0.34835	0.05894	0.34835	0.05188
0.33233	0.02641	0.34835	0.02436	0.3471	0.05258	0.42205	0.14746	0.33934	0.17764	0.2953	0.22347	0.34935	0.06018	0.34904	0.05264
0.33333	0.0271	0.34935	0.02498	0.34816	0.05355	0.42218	0.14775	0.34034	0.18104	0.2963	0.22688	0.35035	0.06144	0.34935	0.05299
0.33433	0.02781	0.35035	0.0256	0.34921	0.05454	0.423	0.14967	0.34134	0.18448	0.2963	0.22688	0.35135	0.06272	0.35035	0.05411
0.33534	0.02854	0.35135	0.02624	0.35027	0.05555	0.42381	0.15162	0.34234	0.18797	0.2973	0.23032	0.35235	0.06402	0.35135	0.05526
0.33634	0.02928	0.35235	0.0269	0.35132	0.05657	0.42463	0.15358	0.34334	0.19151	0.2983	0.23379	0.35335	0.06534	0.35235	0.05642
0.33734	0.03003	0.35335	0.02757	0.35238	0.05761	0.42545	0.15557	0.34434	0.19511	0.2993	0.23731	0.35435	0.06669	0.35335	0.0576
0.33834	0.0308	0.35435	0.02825	0.35343	0.05866	0.42627	0.15757	0.34535	0.19875	0.3003	0.24085	0.35536	0.06806	0.35435	0.05881
0.3392	0.03148	0.35536	0.02895	0.35449	0.05973	0.42709	0.1596	0.34635	0.20245	0.3013	0.24444	0.35636	0.06945	0.35536	0.06003
0.33934	0.03159	0.35636	0.02966	0.35554	0.06081	0.4279	0.16164	0.34735	0.20619	0.3023	0.24806	0.35736	0.07087	0.35636	0.06128
0.34034	0.0324	0.35729	0.03034	0.3566	0.06191	0.42872	0.16371	0.34835	0.20999	0.3033	0.25172	0.35833	0.07227	0.35736	0.06254
0.34134	0.03322	0.35736	0.03038	0.35765	0.06302	0.42954	0.1658	0.34886	0.21197	0.3043	0.25541	0.35836	0.07231	0.35836	0.06383
0.34234	0.03406	0.35836	0.03112	0.35871	0.06415	0.43036	0.16791	0.34935	0.21384	0.30531	0.25915	0.35936	0.07377	0.35936	0.06514
0.34334	0.03492	0.35936	0.03188	0.35976	0.0653	0.43118	0.17004	0.35035	0.21775	0.30556	0.26008	0.36036	0.07526	0.36036	0.06647
0.34434	0.0358	0.36036	0.03265	0.36082	0.06646	0.43199	0.17219	0.35135	0.22171	0.30631	0.26291	0.36136	0.07677	0.36136	0.06783
0.34535	0.03669	0.36136	0.03344	0.36187	0.06764	0.43281	0.17436	0.35235	0.22572	0.30731	0.26672	0.36236	0.0783	0.36236	0.0692
0.34635	0.03761	0.36236	0.03424	0.36293	0.06884	0.43363	0.17656	0.35335	0.22978	0.30831	0.27056	0.36336	0.07986	0.36248	0.06936
0.34735	0.03854	0.36336	0.03506	0.36398	0.07005	0.43445	0.17877	0.35435	0.2339	0.30931	0.27444	0.36436	0.08145	0.36336	0.0706
0.34835	0.0395	0.36436	0.0359	0.36504	0.07128	0.43527	0.18101	0.35536	0.23808	0.31031	0.27836	0.36537	0.08306	0.36436	0.07202
0.34935	0.04047	0.36537	0.03675	0.36609	0.07253	0.4359	0.18277	0.35636	0.24231	0.31131	0.28232	0.36637	0.0847	0.36537	0.07347
0.35035	0.04146	0.36637	0.03762	0.36715	0.07379	0.43608	0.18327	0.35736	0.2466	0.31231	0.28631	0.36737	0.08636	0.36637	0.07494
0.35135	0.04247	0.36737	0.03851	0.3682	0.07508	0.4369	0.18555	0.35836	0.25094	0.31331	0.29034	0.36837	0.08805	0.36737	0.07643
0.35235	0.04351	0.36837	0.03941	0.36926	0.07638	0.43772	0.18786	0.35936	0.25534	0.31431	0.29441	0.36937	0.08977	0.36837	0.07795
0.35335	0.04456	0.36937	0.04033	0.36996	0.07725	0.43854	0.19018	0.36036	0.2598	0.31481	0.29646	0.37037	0.09151	0.36937	0.07949
0.35435	0.04564	0.37037	0.04127	0.37031	0.07769	0.43936	0.19253	0.36136	0.26431	0.31532	0.29851	0.37137	0.09328	0.37037	0.08105
0.35536	0.04674	0.37137	0.04223	0.37137	0.07903	0.44018	0.19491	0.36182	0.26639	0.31632	0.30266	0.37143	0.09339	0.37137	0.08264
0.35636	0.04786	0.37137	0.04223	0.37242	0.08038	0.44099	0.1973	0.36236	0.26888	0.31732	0.30684	0.37237	0.09507	0.37237	0.08426
0.35736	0.049	0.37237	0.04321	0.37348	0.08176	0.44181	0.19972	0.36336	0.27351	0.31832	0.31106	0.37337	0.0969	0.37337	0.0859
0.35836	0.05016	0.37337	0.04421	0.37453	0.08315	0.44263	0.20216	0.36436	0.2782	0.31932	0.31532	0.37437	0.09875	0.37437	0.08757
0.35936	0.05135	0.37437	0.04523	0.37559	0.08456	0.44345	0.20462	0.36537	0.28295	0.32032	0.31962	0.37538	0.10063	0.37538	0.08926
0.36036	0.05256	0.37538	0.04626	0.37664	0.08599	0.44427	0.20711	0.36637	0.28776	0.32132	0.32396	0.37638	0.10255	0.37592	0.09018
0.36136	0.0538	0.37638	0.04732	0.3777	0.08744	0.44508	0.20962	0.36737	0.29263	0.32232	0.32833	0.37738	0.10448	0.37638	0.09098
0.36236	0.05506	0.37738	0.04839	0.37875	0.0889	0.4459	0.21216	0.36837	0.29755	0.32332	0.33275	0.37838	0.10645	0.37738	0.09273
0.36325	0.0562	0.37838	0.04949	0.37981	0.09039	0.44672	0.21472	0.36937	0.30254	0.32407	0.33609	0.37938	0.10845	0.37838	0.0945
0.36336	0.05634	0.37938	0.05061	0.38086	0.0919	0.44754	0.2173	0.37037	0.30759	0.32432	0.3372	0.38038	0.11048	0.37938	0.0963
0.36436	0.05765	0.38038	0.05175	0.38192	0.09342	0.44836	0.21991	0.37137	0.3127	0.32533	0.3417	0.38138	0.11254	0.38038	0.09813
0.36537	0.05898	0.38138	0.05291	0.38297	0.09497	0.44917	0.22254	0.37237	0.31787	0.32633	0.34623	0.38238	0.11463	0.38138	0.09999
0.36637	0.06034	0.38238	0.05409	0.38403	0.09654	0.44976	0.22443	0.37337	0.3231	0.32733	0.3508	0.38338	0.11675	0.38238	0.10187
0.36737	0.06172	0.38338	0.05529	0.38508	0.09813	0.44999	0.2252	0.37437	0.32839	0.32833	0.35541	0.38438	0.1189	0.38338	0.10378
0.36837	0.06314	0.38438	0.05652	0.38614	0.09973	0.45081	0.22788	0.37477	0.3305	0.32933	0.36006	0.38454	0.11923	0.38438	0.10573
0.36937	0.06457	0.38539	0.05777	0.38719	0.10136	0.45163	0.23059	0.37538	0.33375	0.33033	0.36475	0.38539	0.12108	0.38539	0.1077
0.37037	0.06604	0.38544	0.05783	0.38825	0.10301	0.45245	0.23332	0.37638	0.33917	0.33133	0.36947	0.38639	0.1233	0.38639	0.1097
0.37137	0.06753	0.38639	0.05904	0.3893	0.10468	0.45327	0.23607	0.37738	0.34465	0.33233	0.37424	0.38739	0.12555	0.38739	0.11173
0.37237	0.06905	0.38739	0.06033	0.39036	0.10638	0.45408	0.23885	0.37838	0.3502	0.33333	0.37905	0.38839	0.12783	0.38839	0.11379
0.37337	0.0706	0.38839	0.06165	0.39141	0.10809	0.4549	0.24166	0.37938	0.35581	0.33333	0.37905	0.38939	0.13014	0.38935	0.1158
0.37437	0.07218	0.38939	0.06299	0.39247	0.10983	0.45572	0.24449	0.38038	0.36148	0.33433	0.3839	0.39039	0.13249	0.38939	0.11588
0.37538	0.07379	0.39039	0.06436	0.39352	0.11159	0.45654	0.24735	0.38138	0.36722	0.33534	0.38878	0.39139	0.13486	0.39039	0.118
0.37638	0.07542	0.39139	0.06575	0.39354	0.11162	0.45736	0.25023	0.38238	0.37303	0.33634	0.39371	0.39239	0.13728	0.39139	0.12015
0.37738	0.07709	0.39239	0.06717	0.39458	0.11337	0.45817	0.25314	0.38338	0.37889	0.33734	0.39868	0.39339	0.13973	0.39239	0.12234
0.37838	0.07878	0.39339	0.06861	0.39563	0.11517	0.45899	0.25608	0.38438	0.38483	0.33834	0.40368	0.39439	0.14221	0.39339	0.12455
0.37938	0.08051	0.39439	0.07008	0.39669	0.11699	0.45981	0.25904	0.38539	0.39083	0.33934	0.40873	0.3954	0.14472	0.39439	0.1268
0.38038	0.08227	0.3954	0.07157	0.39774	0.11884	0.46063	0.26203	0.38639	0.39689	0.34034	0.41382	0.3964	0.14728	0.3954	0.12908
0.38138	0.08406	0.3964	0.07309	0.3988	0.12071	0.46145	0.26504	0.38739	0.40302	0.34134	0.41894	0.3974	0.14986	0.3964	0.13139
0.38238	0.08588	0.3974	0.07464	0.39985	0.12261	0.46226	0.26808	0.38772	0.4051	0.34234	0.42411	0.39764	0.15049	0.3974	0.13374
0.38338	0.08773	0.3984	0.07621	0.40091	0.12452	0.46308	0.27115	0.38839	0.40922	0.34259	0.42541	0.3984	0.15249	0.3984	0.13612
0.38438	0.08962	0.3994	0.07781	0.40196	0.12647	0.46361	0.27314	0.38939	0.41549	0.34334	0.42931	0.3994	0.15515	0.3994	0.13853
0.38539	0.09154	0.39951	0.07799	0.40302	0.12843	0.4639	0.27425	0.39039	0.42182	0.34434	0.43456	0.4004	0.15784	0.4004	0.14098
0.38639	0.09349	0.4004	0.07944	0.40407	0.13042	0.46472	0.27737	0.39139	0.42822	0.34535	0.43985	0.4014	0.16058	0.4014	0.14346
0.38731	0.09533	0.4014	0.0811	0.40513	0.13243	0.46554	0.28052	0.39239	0.43468	0.34635	0.44517	0.4024	0.16335	0.4024	0.14597
0.38739	0.09548	0.4024	0.08279	0.40618	0.13447	0.46636	0.28369	0.39339	0.44122	0.34735	0.45054	0.4034	0.16615	0.40279	0.14696
0.38839	0.0975	0.4034	0.0845	0.40724	0.13653	0.46717	0.2869	0.39439	0.44782	0.34835	0.45595	0.4044	0.169	0.4034	0.14852
0.38939	0.09956	0.4044	0.08625	0.40829	0.13862	0.46799	0.29013	0.3954	0.45449	0.34935	0.46139	0.40541	0.17188	0.4044	0.15111
0.39039	0.10165	0.40541	0.08802	0.40935	0.14073	0.46881	0.29339	0.3964	0.46123	0.35035	0.46688	0.40641	0.1748	0.40541	0.15373
0.39139	0.10378	0.40641	0.08983	0.4104	0.14286	0.46963	0.29668	0.3974	0.46803	0.35135	0.47241	0.40741	0.17777	0.40641	0.15639
0.39239	0.10594	0.40741	0.09166	0.41146	0.14503	0.47045	0.29999	0.3984	0.47491	0.35185	0.47519	0.40841	0.18077	0.40741	0.15908
0.39339	0.10814	0.40841	0.09353	0.41251	0.14721	0.47126	0.30334	0.3994	0.48185	0.35235	0.47798	0.40941	0.18381	0.40841	0.16181
0.39439	0.11038	0.40941	0.09542	0.41357	0.14943	0.47208	0.30671	0.4004	0.48887	0.35335	0.48358	0.41041	0.18688	0.40941	0.16458
0.3954	0.11266	0.41041	0.09735	0.41462	0.15166	0.4729	0.31011	0.40068	0.49081	0.35435	0.48923	0.41074	0.1879	0.41041	0.16738
0.3964	0.11497	0.41141	0.09931	0.41568	0.15393	0.47372	0.31354	0.4014	0.49595	0.35536	0.49492	0.41141	0.19	0.41141	0.17022
0.3974	0.11732	0.41241	0.1013	0.41673	0.15622	0.47454	0.317	0.4024	0.5031	0.35636	0.50065	0.41241	0.19316	0.41241	0.1731
0.3984	0.11971	0.41341	0.10333	0.41713	0.15709	0.47535	0.32048	0.4034	0.51033	0.35736	0.50642	0.41341	0.19637	0.41341	0.17602
0.3994	0.12214	0.41358	0.10367	0.41779	0.15854	0.47617	0.324	0.4044	0.51762	0.35836	0.51223	0.41441	0.19961	0.41441	0.17897
0.4004	0.12461	0.41441	0.10539	0.41884	0.16088	0.47699	0.32754	0.40541	0.52498	0.35936	0.51808	0.41542	0.20289	0.41542	0.18197
0.4014	0.12713	0.41542	0.10748	0.4199	0.16325	0.47746	0.3296	0.40641	0.53241	0.36036	0.52397	0.41642	0.20622	0.41623	0.18443
0.4024	0.12968	0.41642	0.10961	0.42095	0.16565	0.47781	0.33112	0.40741	0.53992	0.36111	0.52841	0.41742	0.20959	0.41642	0.185
0.4034	0.13227	0.41742	0.11177	0.42201	0.16808	0.47863	0.33472	0.40841	0.54749	0.36136	0.52989	0.41842	0.213	0.41742	0.18808
0.4044	0.13491	0.41842	0.11396	0.42306	0.17053	0.47944	0.33836	0.40941	0.55514	0.36236	0.53586	0.41942	0.21645	0.41842	0.19119
0.40541	0.13758	0.41942	0.11619	0.42412	0.17301	0.48026	0.34202	0.41041	0.56285	0.36336	0.54187	0.42042	0.21995	0.41942	0.19434
0.40641	0.1403	0.42042	0.11846	0.42517	0.17552	0.48108	0.34571	0.41141	0.57064	0.36436	0.54792	0.42142	0.22349	0.42042	0.19754
0.40741	0.14307	0.42142	0.12076	0.42623	0.17806	0.4819	0.34944	0.41241	0.57849	0.36537	0.55401	0.42242	0.22707	0.42142	0.20077
0.40841	0.14587	0.42242	0.1231	0.42728	0.18062	0.48272	0.35319	0.41341	0.58642	0.36637	0.56014	0.42342	0.2307	0.42242	0.20405
0.40941	0.14872	0.42342	0.12547	0.42834	0.18322	0.48354	0.35697	0.41363	0.58814	0.36737	0.56631	0.42384	0.23221	0.42342	0.20737
0.41041	0.15162	0.42442	0.12789	0.42939	0.18584	0.48435	0.36079	0.41441	0.59442	0.36837	0.57252	0.42442	0.23437	0.42442	0.21073
0.41137	0.15443	0.42543	0.13034	0.43045	0.18849	0.48517	0.36463	0.41542	0.60249	0.36937	0.57876	0.42543	0.23809	0.42543	0.21413
0.41141	0.15456	0.42643	0.13283	0.4315	0.19117	0.48599	0.36851	0.41642	0.61063	0.37037	0.58505	0.42643	0.24185	0.42643	0.21757
0.41241	0.15755	0.42743	0.13535	0.43256	0.19388	0.48681	0.37241	0.41742	0.61885	0.37037	0.58505	0.42743	0.24566	0.42743	0.22106
0.41341	0.16058	0.42765	0.13593	0.43361	0.19662	0.48763	0.37635	0.41842	0.62713	0.37137	0.59138	0.42843	0.24951	0.42843	0.22459
0.41441	0.16366	0.42843	0.13792	0.43467	0.19939	0.48844	0.38032	0.41942	0.63549	0.37237	0.59775	0.42943	0.25341	0.42943	0.22817
0.41542	0.16679	0.42943	0.14053	0.43572	0.20219	0.48926	0.38432	0.42042	0.64391	0.37337	0.60415	0.43043	0.25736	0.42967	0.22902
0.41642	0.16996	0.43043	0.14317	0.43678	0.20502	0.49008	0.38835	0.42142	0.65241	0.37437	0.6106	0.43143	0.26135	0.43043	0.23178
0.41742	0.17318	0.43143	0.14586	0.43783	0.20788	0.4909	0.39241	0.42242	0.66098	0.37538	0.61708	0.43243	0.2654	0.43143	0.23545
0.41842	0.17645	0.43243	0.14858	0.43889	0.21078	0.49131	0.39449	0.42342	0.66962	0.37638	0.62361	0.43343	0.26948	0.43243	0.23915
0.41942	0.17977	0.43343	0.15135	0.43994	0.2137	0.49172	0.39651	0.42442	0.67834	0.37738	0.63017	0.43443	0.27362	0.43343	0.24291
0.42042	0.18314	0.43443	0.15416	0.44072	0.21586	0.49253	0.40063	0.42543	0.68712	0.37838	0.63677	0.43544	0.2778	0.43443	0.2467
0.42142	0.18656	0.43544	0.15701	0.441	0.21665	0.49335	0.40479	0.42643	0.69598	0.37938	0.64341	0.43644	0.28204	0.43544	0.25055
0.42242	0.19003	0.43644	0.15991	0.44205	0.21964	0.49417	0.40898	0.42658	0.69736	0.37963	0.64508	0.43694	0.28417	0.43644	0.25443
0.42342	0.19355	0.43744	0.16284	0.44311	0.22265	0.49499	0.4132	0.42743	0.7049	0.38038	0.65009	0.43744	0.28632	0.43744	0.25837
0.42442	0.19713	0.43844	0.16582	0.44416	0.2257	0.49581	0.41745	0.42843	0.7139	0.38138	0.65681	0.43844	0.29065	0.43844	0.26235
0.42543	0.20075	0.43944	0.16885	0.44522	0.22878	0.49663	0.42174	0.42943	0.72297	0.38238	0.66357	0.43944	0.29503	0.43944	0.26638
0.42643	0.20443	0.44044	0.17192	0.44627	0.23189	0.49744	0.42606	0.43043	0.73211	0.38338	0.67036	0.44044	0.29946	0.44044	0.27045
0.42743	0.20816	0.44144	0.17503	0.44733	0.23503	0.49826	0.43041	0.43143	0.74132	0.38438	0.67719	0.44144	0.30394	0.44144	0.27458
0.42843	0.21194	0.44172	0.17592	0.44838	0.23821	0.49908	0.43479	0.43243	0.75061	0.38539	0.68407	0.44244	0.30847	0.44244	0.27875
0.42943	0.21578	0.44244	0.17819	0.44944	0.24142	0.4999	0.43921	0.43343	0.75996	0.38639	0.69098	0.44344	0.31305	0.44311	0.28154
0.43043	0.21967	0.44344	0.18139	0.45049	0.24466	0.50072	0.44366	0.43443	0.76939	0.38739	0.69792	0.44444	0.31769	0.44344	0.28297
0.43143	0.22362	0.44444	0.18464	0.45155	0.24793	0.50153	0.44814	0.43544	0.77888	0.38839	0.70491	0.44545	0.32237	0.44444	0.28724
0.43243	0.22763	0.44545	0.18794	0.4526	0.25124	0.50235	0.45266	0.43644	0.78845	0.38889	0.70842	0.44645	0.32711	0.44545	0.29155
0.43343	0.23169	0.44645	0.19128	0.45366	0.25458	0.50317	0.45721	0.43744	0.79809	0.38939	0.71193	0.44745	0.33189	0.44645	0.29592
0.43443	0.2358	0.44745	0.19467	0.45471	0.25796	0.50399	0.46179	0.43844	0.80779	0.39039	0.71899	0.44845	0.33673	0.44745	0.30033
0.43542	0.23993	0.44845	0.19811	0.45577	0.26137	0.50481	0.4664	0.43944	0.81757	0.39139	0.72609	0.44945	0.34163	0.44845	0.3048
0.43544	0.23997	0.44945	0.2016	0.45682	0.26481	0.50517	0.46845	0.43954	0.81851	0.39239	0.73323	0.45004	0.34453	0.44945	0.30931
0.43644	0.2442	0.45045	0.20514	0.45788	0.26829	0.50562	0.47105	0.44044	0.82742	0.39339	0.7404	0.45045	0.34657	0.45045	0.31388
0.43744	0.24849	0.45145	0.20872	0.45893	0.2718	0.50644	0.47574	0.44144	0.83733	0.39439	0.74761	0.45145	0.35157	0.45145	0.31849
0.43844	0.25284	0.45245	0.21236	0.45999	0.27535	0.50726	0.48045	0.44244	0.84732	0.3954	0.75485	0.45245	0.35662	0.45245	0.32316
0.43944	0.25725	0.45345	0.21604	0.46104	0.27893	0.50808	0.4852	0.44344	0.85737	0.3964	0.76214	0.45345	0.36173	0.45345	0.32788
0.44044	0.26171	0.45445	0.21978	0.4621	0.28255	0.5089	0.48999	0.44444	0.8675	0.3974	0.76946	0.45445	0.36689	0.45445	0.33265
0.44144	0.26624	0.45546	0.22357	0.46315	0.2862	0.50971	0.49481	0.44545	0.87769	0.39815	0.77497	0.45546	0.3721	0.45546	0.33747
0.44244	0.27083	0.4558	0.22487	0.46421	0.28989	0.51053	0.49966	0.44645	0.88796	0.3984	0.77681	0.45646	0.37737	0.45646	0.34235
0.44344	0.27547	0.45646	0.22741	0.4643	0.29022	0.51135	0.50455	0.44745	0.89829	0.3994	0.7842	0.45746	0.38269	0.45654	0.34277
0.44444	0.28018	0.45746	0.2313	0.46526	0.29361	0.51217	0.50947	0.44845	0.90868	0.4004	0.79163	0.45846	0.38807	0.45746	0.34727
0.44545	0.28495	0.45846	0.23524	0.46632	0.29737	0.51299	0.51443	0.44945	0.91915	0.4014	0.79909	0.45946	0.3935	0.45846	0.35225
0.44645	0.28979	0.45946	0.23924	0.46737	0.30116	0.51381	0.51942	0.45045	0.92969	0.4024	0.80659	0.46046	0.39899	0.45946	0.35728
0.44745	0.29468	0.46046	0.24329	0.46843	0.305	0.51462	0.52445	0.45145	0.94029	0.4034	0.81413	0.46146	0.40454	0.46046	0.36237
0.44845	0.29964	0.46146	0.24739	0.46948	0.30886	0.51544	0.52951	0.45245	0.95096	0.4044	0.82169	0.46246	0.41014	0.46146	0.36751
0.44945	0.30467	0.46246	0.25155	0.47054	0.31277	0.51626	0.53461	0.45249	0.95134	0.40541	0.8293	0.46314	0.41396	0.46246	0.37271
0.45045	0.30976	0.46346	0.25576	0.47159	0.31671	0.51708	0.53974	0.45345	0.96169	0.40641	0.83694	0.46346	0.4158	0.46346	0.37795
0.45145	0.31491	0.46446	0.26003	0.47265	0.32069	0.5179	0.5449	0.45445	0.97249	0.40741	0.84461	0.46446	0.42151	0.46446	0.38326
0.45245	0.32013	0.46547	0.26435	0.4737	0.32471	0.51871	0.55011	0.45546	0.98336	0.40741	0.84461	0.46547	0.42729	0.46547	0.38861
0.45345	0.32542	0.46647	0.26874	0.47476	0.32876	0.51902	0.55205	0.45646	0.99429	0.40841	0.85232	0.46647	0.43312	0.46647	0.39403
0.45445	0.33077	0.46747	0.27317	0.47581	0.33285	0.51953	0.55534	0.45746	1.00529	0.40941	0.86006	0.46747	0.439	0.46747	0.3995
0.45546	0.33619	0.46847	0.27767	0.47687	0.33698	0.52035	0.56062	0.45846	1.01635	0.41041	0.86783	0.46847	0.44495	0.46847	0.40502
0.45646	0.34167	0.46947	0.28222	0.47792	0.34115	0.52117	0.56592	0.45946	1.02748	0.41141	0.87564	0.46947	0.45095	0.46947	0.4106
0.45746	0.34722	0.46987	0.28404	0.47898	0.34536	0.52199	0.57127	0.46046	1.03867	0.41241	0.88348	0.47047	0.45701	0.46998	0.41348
0.45846	0.35285	0.47047	0.28683	0.48003	0.3496	0.5228	0.57665	0.46146	1.04992	0.41341	0.89136	0.47147	0.46313	0.47047	0.41624
0.45946	0.35854	0.47147	0.2915	0.48109	0.35388	0.52362	0.58206	0.46246	1.06124	0.41441	0.89926	0.47247	0.46931	0.47147	0.42193
0.45948	0.35866	0.47247	0.29622	0.48214	0.3582	0.52444	0.58751	0.46346	1.07262	0.41542	0.9072	0.47347	0.47555	0.47247	0.42768
0.46046	0.36429	0.47347	0.30101	0.4832	0.36256	0.52526	0.593	0.46446	1.08406	0.41642	0.91518	0.47447	0.48184	0.47347	0.43349
0.46146	0.37012	0.47447	0.30586	0.48425	0.36696	0.52608	0.59853	0.46544	1.09529	0.41667	0.91717	0.47548	0.4882	0.47447	0.43935
0.46246	0.37602	0.47548	0.31076	0.48531	0.3714	0.5269	0.60408	0.46547	1.09557	0.41742	0.92318	0.47624	0.49309	0.47548	0.44528
0.46346	0.38199	0.47648	0.31573	0.48636	0.37588	0.52771	0.60968	0.46647	1.10713	0.41842	0.93122	0.47648	0.49462	0.47648	0.45126
0.46446	0.38803	0.47748	0.32076	0.48742	0.3804	0.52853	0.61531	0.46747	1.11876	0.41942	0.93929	0.47748	0.50109	0.47748	0.45729
0.46547	0.39414	0.47848	0.32585	0.48789	0.38243	0.52935	0.62098	0.46847	1.13044	0.42042	0.94738	0.47848	0.50763	0.47848	0.46339
0.46647	0.40033	0.47948	0.331	0.48847	0.38496	0.53017	0.62668	0.46947	1.14219	0.42142	0.95551	0.47948	0.51422	0.47948	0.46954
0.46747	0.40658	0.48048	0.33622	0.48953	0.38956	0.53099	0.63243	0.47047	1.15399	0.42242	0.96368	0.48048	0.52088	0.48048	0.47576
0.46847	0.41291	0.48148	0.3415	0.49058	0.3942	0.5318	0.6382	0.47147	1.16586	0.42342	0.97187	0.48148	0.5276	0.48148	0.48203
0.46947	0.41931	0.48248	0.34684	0.49164	0.39888	0.53262	0.64402	0.47247	1.17778	0.42442	0.98009	0.48248	0.53438	0.48248	0.48836
0.47047	0.42579	0.48348	0.35225	0.49269	0.4036	0.53287	0.6458	0.47347	1.18976	0.42543	0.98834	0.48348	0.54122	0.48342	0.49434
0.47147	0.43234	0.48394	0.35473	0.49375	0.40836	0.53344	0.64987	0.47447	1.20179	0.42593	0.99248	0.48448	0.54812	0.48348	0.49475
0.47247	0.43896	0.48448	0.35772	0.4948	0.41316	0.53426	0.65576	0.47548	1.21388	0.42643	0.99662	0.48549	0.55508	0.48448	0.50121
0.47347	0.44566	0.48549	0.36325	0.49586	0.418	0.53508	0.66168	0.47648	1.22603	0.42743	1.00493	0.48649	0.5621	0.48549	0.50772
0.47447	0.45243	0.48649	0.36885	0.49691	0.42289	0.53589	0.66764	0.47748	1.23823	0.42843	1.01327	0.48749	0.56919	0.48649	0.51429
0.47548	0.45928	0.48749	0.37452	0.49797	0.42781	0.53671	0.67364	0.47839	1.24946	0.42943	1.02164	0.48849	0.57634	0.48749	0.52092
0.47648	0.46621	0.48849	0.38025	0.49902	0.43278	0.53753	0.67968	0.47848	1.25049	0.43043	1.03003	0.48934	0.58246	0.48849	0.52761
0.47748	0.47321	0.48949	0.38605	0.50008	0.43779	0.53835	0.68575	0.47948	1.2628	0.43143	1.03846	0.48949	0.58354	0.48949	0.53436
0.47848	0.48028	0.49049	0.39191	0.50113	0.44284	0.53917	0.69186	0.48048	1.27516	0.43243	1.04691	0.49049	0.59082	0.49049	0.54118
0.47948	0.48744	0.49149	0.39785	0.50219	0.44793	0.53999	0.69801	0.48148	1.28758	0.43343	1.05539	0.49149	0.59815	0.49149	0.54805
0.48048	0.49467	0.49249	0.40385	0.50324	0.45307	0.5408	0.70419	0.48248	1.30005	0.43443	1.0639	0.49249	0.60555	0.49249	0.55499
0.48148	0.50198	0.49349	0.40991	0.5043	0.45825	0.54162	0.71041	0.48348	1.31256	0.43519	1.07029	0.49349	0.61301	0.49349	0.56199
0.48248	0.50937	0.49449	0.41605	0.50535	0.46347	0.54244	0.71667	0.48448	1.32513	0.43544	1.07243	0.49449	0.62053	0.49449	0.56905
0.48348	0.51683	0.4955	0.42226	0.50641	0.46873	0.54326	0.72297	0.48549	1.33775	0.43644	1.08099	0.4955	0.62811	0.4955	0.57617
0.48354	0.51724	0.4965	0.42853	0.50746	0.47404	0.54408	0.7293	0.48649	1.35041	0.43744	1.08957	0.4965	0.63576	0.4965	0.58335
0.48448	0.52438	0.4975	0.43488	0.50852	0.47939	0.54489	0.73567	0.48749	1.36313	0.43844	1.09818	0.4975	0.64347	0.49686	0.58595
0.48549	0.532	0.49801	0.43816	0.50957	0.48478	0.54571	0.74208	0.48849	1.37589	0.43944	1.10682	0.4985	0.65125	0.4975	0.5906
0.48649	0.53971	0.4985	0.44129	0.51063	0.49022	0.54653	0.74852	0.48949	1.38869	0.44044	1.11548	0.4995	0.65909	0.4985	0.59791
0.48749	0.54749	0.4995	0.44778	0.51148	0.49461	0.54672	0.75006	0.49049	1.40155	0.44144	1.12417	0.5005	0.66699	0.4995	0.60528
0.48849	0.55535	0.5005	0.45434	0.51168	0.49569	0.54735	0.75501	0.49135	1.41259	0.44244	1.13288	0.5015	0.67495	0.5005	0.61271
0.48949	0.5633	0.5015	0.46097	0.51274	0.50122	0.54817	0.76153	0.49149	1.41444	0.44344	1.14161	0.50244	0.68248	0.5015	0.62021
0.49049	0.57132	0.5025	0.46767	0.51379	0.50679	0.54898	0.76808	0.49249	1.42739	0.44444	1.15037	0.5025	0.68298	0.5025	0.62777
0.49149	0.57943	0.5035	0.47444	0.51485	0.5124	0.5498	0.77468	0.49349	1.44037	0.44444	1.15037	0.5035	0.69107	0.5035	0.63539
0.49249	0.58761	0.5045	0.48128	0.5159	0.51805	0.55062	0.78131	0.49449	1.45339	0.44545	1.15915	0.5045	0.69923	0.5045	0.64307
0.49349	0.59588	0.50551	0.4882	0.51696	0.52375	0.55144	0.78799	0.4955	1.46646	0.44645	1.16795	0.50551	0.70745	0.50551	0.65082
0.49449	0.60423	0.50651	0.49519	0.51801	0.5295	0.55226	0.79469	0.4965	1.47957	0.44745	1.17678	0.50651	0.71573	0.50651	0.65863
0.4955	0.61266	0.50751	0.50226	0.51907	0.53529	0.55307	0.80144	0.4975	1.49272	0.44845	1.18562	0.50751	0.72408	0.50751	0.66651
0.4965	0.62118	0.50851	0.5094	0.52012	0.54112	0.55389	0.80822	0.4985	1.5059	0.44945	1.19449	0.50851	0.73249	0.50851	0.67445
0.4975	0.62977	0.50951	0.51661	0.52118	0.547	0.55471	0.81505	0.4995	1.51912	0.45045	1.20338	0.50951	0.74097	0.50951	0.68245
0.4985	0.63845	0.51051	0.5239	0.52223	0.55292	0.55553	0.82191	0.5005	1.53238	0.45145	1.21229	0.51051	0.74951	0.5103	0.68877
0.4995	0.64721	0.51151	0.53126	0.52329	0.55889	0.55635	0.8288	0.5015	1.54568	0.45245	1.22123	0.51151	0.75812	0.51051	0.69052
0.5005	0.65606	0.51208	0.53549	0.52434	0.5649	0.55717	0.83574	0.5025	1.55901	0.45345	1.23018	0.51251	0.76678	0.51151	0.69865
0.5015	0.66499	0.51251	0.5387	0.5254	0.57096	0.55798	0.84271	0.5035	1.57237	0.4537	1.23242	0.51351	0.77552	0.51251	0.70684
0.5025	0.674	0.51351	0.54621	0.52645	0.57706	0.5588	0.84972	0.5043	1.58304	0.45445	1.23915	0.51451	0.78431	0.51351	0.7151
0.5035	0.6831	0.51451	0.5538	0.52751	0.58321	0.55962	0.85677	0.5045	1.58577	0.45546	1.24814	0.51552	0.79317	0.51451	0.72342
0.5045	0.69228	0.51552	0.56147	0.52856	0.58941	0.56044	0.86386	0.50551	1.5992	0.45646	1.25715	0.51554	0.7934	0.51552	0.73181
0.50551	0.70154	0.51652	0.56921	0.52962	0.59565	0.56058	0.86506	0.50651	1.61266	0.45746	1.26617	0.51652	0.8021	0.51652	0.74026
0.50651	0.71089	0.51752	0.57703	0.53068	0.60194	0.56126	0.87098	0.50751	1.62615	0.45846	1.27522	0.51752	0.81109	0.51752	0.74878
0.50751	0.72032	0.51852	0.58492	0.53173	0.60827	0.56207	0.87814	0.50851	1.63966	0.45946	1.28428	0.51852	0.82014	0.51852	0.75736
0.50759	0.72115	0.51952	0.5929	0.53279	0.61465	0.56289	0.88534	0.50951	1.65321	0.46046	1.29336	0.51952	0.82926	0.51952	0.766
0.50851	0.72984	0.52052	0.60095	0.53384	0.62107	0.56371	0.89258	0.51051	1.66678	0.46146	1.30245	0.52052	0.83844	0.52052	0.77471
0.50951	0.73944	0.52152	0.60908	0.5349	0.62754	0.56453	0.89985	0.51151	1.68038	0.46246	1.31157	0.52152	0.84769	0.52152	0.78348
0.51051	0.74913	0.52252	0.61729	0.53506	0.62858	0.56535	0.90716	0.51251	1.694	0.46296	1.31613	0.52252	0.85699	0.52252	0.79232
0.51151	0.7589	0.52352	0.62557	0.53595	0.63406	0.56616	0.91451	0.51351	1.70764	0.46346	1.32069	0.52352	0.86637	0.52352	0.80122
0.51251	0.76876	0.52452	0.63394	0.53701	0.64063	0.56698	0.9219	0.51451	1.72131	0.46446	1.32983	0.52452	0.8758	0.52373	0.80309
0.51351	0.7787	0.52553	0.64238	0.53806	0.64724	0.5678	0.92933	0.51552	1.735	0.46547	1.33899	0.52553	0.8853	0.52452	0.81019
0.51451	0.78872	0.52615	0.64772	0.53912	0.65389	0.56862	0.93679	0.51652	1.74871	0.46647	1.34816	0.52653	0.89487	0.52553	0.81922
0.51552	0.79883	0.52653	0.65091	0.54017	0.6606	0.56944	0.94429	0.51725	1.75882	0.46747	1.35735	0.52753	0.9045	0.52653	0.82831
0.51652	0.80903	0.52753	0.65951	0.54123	0.66735	0.57026	0.95183	0.51752	1.76243	0.46847	1.36655	0.52853	0.91419	0.52753	0.83747
0.51752	0.81931	0.52853	0.66819	0.54228	0.67415	0.57107	0.9594	0.51852	1.77618	0.46947	1.37576	0.52864	0.91528	0.52853	0.84669
0.51852	0.82968	0.52953	0.67695	0.54334	0.68099	0.57189	0.96702	0.51952	1.78994	0.47047	1.38498	0.52953	0.92394	0.52953	0.85598
0.51952	0.84013	0.53053	0.6858	0.54439	0.68788	0.57271	0.97467	0.52052	1.80371	0.47147	1.39421	0.53053	0.93376	0.53053	0.86533
0.52052	0.85067	0.53153	0.69472	0.54545	0.69482	0.57353	0.98235	0.52152	1.8175	0.47222	1.40115	0.53153	0.94364	0.53153	0.87475
0.52152	0.86129	0.53253	0.70373	0.5465	0.70181	0.57435	0.99008	0.52252	1.8313	0.47247	1.40346	0.53253	0.95358	0.53253	0.88423
0.52252	0.872	0.53353	0.71281	0.54756	0.70884	0.57443	0.99086	0.52352	1.84512	0.48148	1.48711	0.53353	0.96359	0.53353	0.89377
0.52352	0.88279	0.53453	0.72198	0.54861	0.71592	0.57516	0.99784	0.52452	1.85894	0.49074	1.5736	0.53453	0.97365	0.53453	0.90338
0.52452	0.89367	0.53554	0.73122	0.54967	0.72305	0.57598	1.00564	0.52553	1.87277	0.5	1.6602	0.53554	0.98379	0.53554	0.91305
0.52553	0.90463	0.53654	0.74055	0.55072	0.73023	0.5768	1.01347	0.52653	1.88661	0.50926	1.74645	0.53654	0.99398	0.53654	0.92278
0.52653	0.91568	0.53754	0.74996	0.55178	0.73745	0.57762	1.02135	0.52753	1.90046	0.51151	1.76733	0.53754	1.00423	0.53717	0.92899
0.52753	0.92681	0.53854	0.75945	0.55283	0.74472	0.57844	1.02926	0.52853	1.91431	0.51251	1.77659	0.53854	1.01455	0.53754	0.93258
0.52853	0.93803	0.53954	0.76902	0.55389	0.75204	0.57925	1.0372	0.53021	1.93755	0.51351	1.78584	0.53954	1.02493	0.53854	0.94245
0.52953	0.94933	0.54023	0.77563	0.55494	0.7594	0.58007	1.04519	0.53453	1.99747	0.51451	1.79507	0.54054	1.03537	0.53954	0.95237
0.53053	0.96072	0.54054	0.77868	0.556	0.76681	0.58089	1.05321	0.53554	2.01132	0.51552	1.8043	0.54154	1.04587	0.54054	0.96236
0.53153	0.97219	0.54154	0.78841	0.55705	0.77428	0.58171	1.06126	0.53654	2.02517	0.51652	1.81351	0.54174	1.04797	0.54154	0.97241
0.53165	0.97357	0.54254	0.79823	0.55811	0.78178	0.58253	1.06936	0.53754	2.03901	0.51752	1.8227	0.54254	1.05643	0.54254	0.98253
0.53253	0.98375	0.54354	0.80813	0.55865	0.78567	0.58334	1.07749	0.53854	2.05284	0.51852	1.83188	0.54354	1.06705	0.54354	0.9927
0.53353	0.99538	0.54454	0.81812	0.55916	0.78934	0.58416	1.08565	0.53954	2.06666	0.51852	1.83188	0.54454	1.07773	0.54454	1.00294
0.53453	1.00711	0.54555	0.82818	0.56022	0.79694	0.58498	1.09385	0.54054	2.08047	0.51952	1.84105	0.54555	1.08848	0.54555	1.01325
0.53554	1.01891	0.54655	0.83833	0.56127	0.80459	0.5858	1.10209	0.54154	2.09427	0.52052	1.8502	0.54655	1.09928	0.54655	1.02361
0.53654	1.0308	0.54755	0.84856	0.56233	0.81229	0.58662	1.11037	0.54254	2.10806	0.52152	1.85933	0.54755	1.11014	0.54755	1.03404
0.53754	1.04278	0.54855	0.85887	0.56338	0.82004	0.58744	1.11868	0.54316	2.11655	0.52252	1.86845	0.54855	1.12106	0.54855	1.04453
0.53854	1.05483	0.54955	0.86927	0.56444	0.82784	0.58825	1.12703	0.54354	2.12183	0.52352	1.87755	0.54955	1.13204	0.54955	1.05508
0.53954	1.06697	0.55055	0.87974	0.56549	0.83568	0.58828	1.12731	0.54454	2.13558	0.52452	1.88663	0.55055	1.14308	0.55055	1.06569
0.54054	1.07919	0.55155	0.8903	0.56655	0.84357	0.58907	1.13541	0.54555	2.14931	0.52553	1.89569	0.55155	1.15418	0.55061	1.06631
0.54154	1.09149	0.55255	0.90094	0.5676	0.85151	0.58989	1.14383	0.54655	2.16303	0.52653	1.90473	0.55255	1.16534	0.55155	1.07636
0.54254	1.10387	0.55355	0.91167	0.56866	0.85949	0.59071	1.15228	0.54755	2.17672	0.52753	1.91375	0.55355	1.17655	0.55255	1.08709
0.54354	1.11634	0.5543	0.91969	0.56971	0.86753	0.59153	1.16077	0.54855	2.1904	0.52778	1.916	0.55455	1.18782	0.55355	1.09789
0.54454	1.12889	0.55455	0.92248	0.57077	0.87561	0.59234	1.1693	0.54955	2.20404	0.52853	1.92275	0.55484	1.19107	0.55455	1.10874
0.54555	1.14151	0.55556	0.93337	0.57182	0.88374	0.59316	1.17786	0.55055	2.21767	0.52953	1.93172	0.55556	1.19915	0.55556	1.11966
0.54655	1.15422	0.55656	0.94434	0.57288	0.89191	0.59398	1.18645	0.55155	2.23126	0.53053	1.94068	0.55656	1.21053	0.55656	1.13063
0.54755	1.167	0.55756	0.95539	0.57393	0.90014	0.5948	1.19508	0.55255	2.24483	0.53153	1.94961	0.55756	1.22197	0.55756	1.14166
0.54855	1.17987	0.55856	0.96653	0.57499	0.90841	0.59562	1.20375	0.55355	2.25836	0.53253	1.95852	0.55856	1.23347	0.55856	1.15276
0.54955	1.19282	0.55956	0.97775	0.57604	0.91673	0.59643	1.21245	0.55455	2.27187	0.53353	1.9674	0.55956	1.24502	0.55956	1.16391
0.55055	1.20584	0.56056	0.98905	0.5771	0.9251	0.59725	1.22118	0.55556	2.28534	0.53453	1.97626	0.56056	1.25662	0.56056	1.17512
0.55155	1.21894	0.56156	1.00043	0.57815	0.93351	0.59807	1.22995	0.55611	2.29283	0.53554	1.98509	0.56156	1.26828	0.56156	1.18639
0.55255	1.23212	0.56256	1.01189	0.57921	0.94197	0.59889	1.23875	0.55656	2.29878	0.53654	1.9939	0.56256	1.28	0.56256	1.19771
0.55355	1.24537	0.56356	1.02344	0.58026	0.95048	0.59971	1.24759	0.55756	2.31218	0.53704	1.99829	0.56356	1.29177	0.56356	1.2091
0.55455	1.25871	0.56456	1.03506	0.58132	0.95904	0.60053	1.25646	0.55856	2.32554	0.53754	2.00268	0.56456	1.30359	0.56405	1.21461
0.55556	1.27212	0.56557	1.04677	0.58224	0.96654	0.60134	1.26536	0.55956	2.33887	0.53854	2.01143	0.56557	1.31546	0.56456	1.22054
0.55571	1.27417	0.56657	1.05856	0.58237	0.96764	0.60213	1.274	0.56056	2.35215	0.53954	2.02015	0.56657	1.32739	0.56557	1.23203
0.55656	1.2856	0.56757	1.07043	0.58343	0.9763	0.60216	1.2743	0.56156	2.36539	0.54054	2.02884	0.56757	1.33937	0.56657	1.24359
0.55756	1.29916	0.56837	1.07999	0.58448	0.98499	0.60298	1.28327	0.56256	2.37859	0.54154	2.03751	0.56794	1.34387	0.56757	1.2552
0.55856	1.31279	0.56857	1.08238	0.58554	0.99374	0.6038	1.29228	0.56356	2.39174	0.54254	2.04614	0.56857	1.3514	0.56857	1.26686
0.55956	1.3265	0.56957	1.09441	0.58659	1.00253	0.60462	1.30132	0.56456	2.40485	0.54354	2.05474	0.56957	1.36348	0.56957	1.27858
0.56056	1.34028	0.57057	1.10653	0.58765	1.01137	0.60543	1.31039	0.56557	2.4179	0.54454	2.06331	0.57057	1.37561	0.57057	1.29036
0.56156	1.35413	0.57157	1.11872	0.5887	1.02026	0.60625	1.31949	0.56657	2.43091	0.54555	2.07185	0.57157	1.38778	0.57157	1.30219
0.56256	1.36805	0.57257	1.13099	0.58976	1.02919	0.60707	1.32863	0.56757	2.44386	0.5463	2.07823	0.57257	1.40001	0.57257	1.31407
0.56356	1.38205	0.57357	1.14334	0.59081	1.03817	0.60789	1.3378	0.56857	2.45676	0.54655	2.08035	0.57357	1.41229	0.57357	1.32601
0.56456	1.39611	0.57457	1.15577	0.59187	1.04719	0.60871	1.347	0.56907	2.46315	0.54755	2.08882	0.57457	1.42461	0.57457	1.338
0.56557	1.41025	0.57558	1.16828	0.59292	1.05627	0.60952	1.35623	0.56957	2.46961	0.54855	2.09726	0.57558	1.43699	0.57558	1.35004
0.56657	1.42445	0.57658	1.18087	0.59398	1.06538	0.61034	1.3655	0.57057	2.4824	0.54955	2.10566	0.57658	1.4494	0.57658	1.36213
0.56757	1.43872	0.57758	1.19353	0.59503	1.07455	0.61116	1.37479	0.57157	2.49513	0.55055	2.11403	0.57758	1.46187	0.57749	1.37315
0.56857	1.45306	0.57858	1.20628	0.59609	1.08376	0.61198	1.38412	0.57257	2.5078	0.55155	2.12235	0.57858	1.47438	0.57758	1.37428
0.56957	1.46747	0.57958	1.2191	0.59714	1.09301	0.6128	1.39348	0.57357	2.5204	0.55255	2.13065	0.57958	1.48693	0.57858	1.38647
0.57057	1.48194	0.58058	1.232	0.5982	1.10232	0.61361	1.40287	0.57457	2.53295	0.55355	2.1389	0.58058	1.49953	0.57958	1.39872
0.57157	1.49648	0.58158	1.24497	0.59925	1.11166	0.61443	1.41229	0.57558	2.54543	0.55455	2.14711	0.58104	1.50537	0.58058	1.41101
0.57257	1.51108	0.58244	1.25616	0.60031	1.12106	0.61525	1.42174	0.57658	2.55784	0.55556	2.15529	0.58158	1.51217	0.58158	1.42336
0.57357	1.52574	0.58258	1.25802	0.60136	1.13049	0.61599	1.43025	0.57758	2.57019	0.55556	2.15529	0.58258	1.52486	0.58258	1.43575
0.57457	1.54047	0.58358	1.27115	0.60242	1.13998	0.61607	1.43122	0.57858	2.58247	0.55656	2.16342	0.58358	1.53759	0.58358	1.44819
0.57558	1.55525	0.58458	1.28435	0.60347	1.1495	0.61689	1.44073	0.57958	2.59467	0.55756	2.17152	0.58458	1.55036	0.58458	1.46068
0.57658	1.5701	0.58559	1.29763	0.60453	1.15908	0.61771	1.45027	0.58058	2.60681	0.55856	2.17957	0.58559	1.56316	0.58559	1.47322
0.57758	1.58501	0.58659	1.31098	0.60558	1.16869	0.61852	1.45984	0.58158	2.61886	0.55956	2.18758	0.58659	1.57601	0.58659	1.4858
0.57858	1.59997	0.58759	1.32441	0.60582	1.17089	0.61934	1.46944	0.58202	2.62411	0.56056	2.19555	0.58759	1.5889	0.58759	1.49842
0.57958	1.615	0.58859	1.3379	0.60664	1.17835	0.62016	1.47907	0.58258	2.63085	0.56156	2.20347	0.58859	1.60183	0.58859	1.51109
0.57977	1.61779	0.58959	1.35148	0.60769	1.18806	0.62098	1.48872	0.58358	2.64275	0.56256	2.21136	0.58959	1.61479	0.58959	1.52381
0.58058	1.63008	0.59059	1.36512	0.60875	1.19781	0.6218	1.49841	0.58458	2.65457	0.56356	2.21919	0.59059	1.62779	0.59059	1.53657
0.58158	1.64521	0.59159	1.37884	0.6098	1.2076	0.62261	1.50812	0.58559	2.66632	0.56456	2.22698	0.59159	1.64083	0.59092	1.54082
0.58258	1.6604	0.59259	1.39263	0.61086	1.21744	0.62343	1.51786	0.58659	2.67798	0.56481	2.22892	0.59259	1.65391	0.59159	1.54937
0.58358	1.67564	0.59359	1.40648	0.61191	1.22732	0.62425	1.52763	0.58759	2.68956	0.56557	2.23473	0.59359	1.66701	0.59259	1.56222
0.58458	1.69094	0.59459	1.42041	0.61297	1.23724	0.62507	1.53743	0.58859	2.70105	0.56657	2.24242	0.59414	1.67423	0.59359	1.5751
0.58559	1.70629	0.5956	1.43441	0.61402	1.24721	0.62589	1.54725	0.58959	2.71245	0.56757	2.25007	0.59459	1.68015	0.59459	1.58803
0.58659	1.72168	0.59651	1.44728	0.61508	1.25722	0.6267	1.5571	0.59059	2.72376	0.56857	2.25767	0.5956	1.69333	0.5956	1.60099
0.58759	1.73713	0.5966	1.44847	0.61613	1.26727	0.62752	1.56698	0.59159	2.73499	0.56957	2.26523	0.5966	1.70653	0.5966	1.614
0.58859	1.75262	0.5976	1.46261	0.61719	1.27736	0.62834	1.57688	0.59259	2.74612	0.57057	2.27273	0.5976	1.71977	0.5976	1.62704
0.58959	1.76816	0.5986	1.47681	0.61824	1.28749	0.62916	1.58681	0.59359	2.75715	0.57157	2.28018	0.5986	1.73304	0.5986	1.64013
0.59059	1.78375	0.5996	1.49108	0.6193	1.29767	0.62984	1.59508	0.59459	2.76809	0.57257	2.28758	0.5996	1.74633	0.5996	1.65325
0.59159	1.79938	0.6006	1.50541	0.62035	1.30789	0.62998	1.59677	0.59497	2.77219	0.57357	2.29493	0.6006	1.75966	0.6006	1.6664
0.59259	1.81505	0.6016	1.51981	0.62141	1.31815	0.6308	1.60675	0.5956	2.77894	0.57407	2.29859	0.6016	1.77301	0.6016	1.67959
0.59359	1.83076	0.6026	1.53427	0.62246	1.32845	0.63161	1.61675	0.5966	2.78968	0.57457	2.30223	0.6026	1.78639	0.6026	1.69282
0.59459	1.84652	0.6036	1.5488	0.62352	1.33879	0.63243	1.62678	0.5976	2.80032	0.57558	2.30948	0.6036	1.7998	0.6036	1.70607
0.5956	1.86231	0.6046	1.56339	0.62457	1.34917	0.63325	1.63684	0.5986	2.81087	0.57658	2.31667	0.6046	1.81323	0.60436	1.71613
0.5966	1.87814	0.60561	1.57804	0.62563	1.35959	0.63407	1.64691	0.5996	2.8213	0.57758	2.3238	0.60561	1.82668	0.6046	1.71937
0.5976	1.89401	0.60661	1.59276	0.62668	1.37005	0.63489	1.65701	0.6006	2.83164	0.57858	2.33089	0.60661	1.84016	0.60561	1.73269
0.5986	1.90991	0.60761	1.60753	0.62774	1.38055	0.6357	1.66714	0.6016	2.84186	0.57958	2.33791	0.60724	1.84875	0.60661	1.74604
0.5996	1.92584	0.60861	1.62236	0.62879	1.39108	0.63652	1.67729	0.6026	2.85198	0.58058	2.34488	0.60761	1.85366	0.60761	1.75943
0.6006	1.94181	0.60961	1.63726	0.62941	1.39726	0.63734	1.68746	0.6036	2.86198	0.58158	2.35179	0.60861	1.86718	0.60861	1.77284
0.6016	1.95781	0.61058	1.6518	0.62985	1.40166	0.63816	1.69765	0.6046	2.87188	0.58258	2.35865	0.60961	1.88072	0.60961	1.78628
0.6026	1.97383	0.61061	1.6522	0.6309	1.41228	0.63898	1.70787	0.60561	2.88166	0.58333	2.36375	0.61061	1.89427	0.61061	1.79975
0.6036	1.98989	0.61161	1.66721	0.63196	1.42293	0.63979	1.7181	0.60661	2.89133	0.58358	2.36544	0.61161	1.90785	0.61161	1.81325
0.60382	1.9934	0.61261	1.68227	0.63301	1.43362	0.64061	1.72836	0.60761	2.90088	0.58458	2.37218	0.61261	1.92144	0.61261	1.82677
0.6046	2.00597	0.61361	1.69739	0.63407	1.44435	0.64143	1.73864	0.60793	2.90388	0.58559	2.37886	0.61361	1.93505	0.61361	1.84032
0.60561	2.02208	0.61461	1.71256	0.63512	1.45511	0.64225	1.74894	0.60861	2.91031	0.58659	2.38547	0.61461	1.94867	0.61461	1.85389
0.60661	2.03821	0.61562	1.72778	0.63618	1.46591	0.64307	1.75926	0.60961	2.91962	0.58759	2.39203	0.61562	1.96231	0.61562	1.86748
0.60761	2.05436	0.61662	1.74306	0.63723	1.47675	0.64369	1.76714	0.61061	2.92882	0.58859	2.39852	0.61662	1.97596	0.61662	1.8811
0.60861	2.07053	0.61762	1.75838	0.63829	1.48762	0.64389	1.76959	0.61161	2.93789	0.58959	2.40496	0.61762	1.98962	0.61762	1.89473
0.60961	2.08672	0.61862	1.77376	0.63934	1.49853	0.6447	1.77995	0.61261	2.94683	0.59059	2.41132	0.61862	2.00329	0.6178	1.89721
0.61061	2.10292	0.61962	1.78918	0.6404	1.50947	0.64552	1.79033	0.61361	2.95565	0.59159	2.41763	0.61962	2.01697	0.61862	1.90839
0.61161	2.11914	0.62062	1.80465	0.64145	1.52045	0.64634	1.80072	0.61461	2.96434	0.59259	2.42387	0.62034	2.02688	0.61962	1.92206
0.61261	2.13538	0.62162	1.82017	0.64251	1.53146	0.64716	1.81114	0.61562	2.97291	0.59259	2.42387	0.62062	2.03065	0.62062	1.93575
0.61361	2.15163	0.62262	1.83573	0.64356	1.54251	0.64798	1.82157	0.61662	2.98134	0.59359	2.43004	0.62162	2.04435	0.62162	1.94946
0.61461	2.16788	0.62362	1.85134	0.64462	1.55359	0.64879	1.83202	0.61762	2.98964	0.59459	2.43615	0.62262	2.05805	0.62262	1.96318
0.61562	2.18415	0.62462	1.86699	0.64567	1.5647	0.64961	1.84248	0.61862	2.99781	0.5956	2.4422	0.62362	2.07175	0.62362	1.97692
0.61662	2.20042	0.62465	1.86746	0.64673	1.57584	0.65043	1.85296	0.61962	3.00585	0.5966	2.44817	0.62462	2.08546	0.62462	1.99067
0.61762	2.2167	0.62563	1.88268	0.64778	1.58702	0.65125	1.86346	0.62062	3.01374	0.5976	2.45408	0.62763	2.12659	0.62563	2.00443
0.61862	2.23298	0.62663	1.89841	0.64884	1.59823	0.65207	1.87397	0.62088	3.01575	0.5986	2.45992	0.62863	2.14029	0.62663	2.01821
0.61962	2.24926	0.62763	1.91418	0.64989	1.60947	0.65288	1.8845	0.62162	3.0215	0.5996	2.46569	0.62963	2.154	0.62763	2.03199
0.62062	2.26554	0.62863	1.92999	0.65095	1.62073	0.6537	1.89504	0.62262	3.02913	0.6006	2.47139	0.63063	2.1677	0.62863	2.04578
0.62162	2.28182	0.62963	1.94584	0.652	1.63203	0.65452	1.9056	0.62362	3.03661	0.6016	2.47703	0.63163	2.18139	0.62963	2.05958
0.62262	2.2981	0.63063	1.96172	0.653	1.64269	0.65534	1.91617	0.62462	3.04395	0.60185	2.47842	0.63263	2.19508	0.63063	2.07339
0.62362	2.31437	0.63163	1.97763	0.65306	1.64336	0.65616	1.92676	0.62563	3.05115	0.6026	2.48259	0.63345	2.20618	0.63124	2.08176
0.62462	2.33063	0.63263	1.99358	0.65411	1.65472	0.65697	1.93735	0.62663	3.0582	0.6036	2.48807	0.63363	2.20876	0.63163	2.0872
0.62563	2.34688	0.63363	2.00956	0.65517	1.6661	0.65754	1.94472	0.62763	3.06511	0.6046	2.49349	0.63463	2.22243	0.63263	2.10102
0.62663	2.36312	0.63463	2.02557	0.65622	1.67752	0.65779	1.94796	0.62863	3.07186	0.60561	2.49884	0.63564	2.23609	0.63363	2.11484
0.62763	2.37935	0.63564	2.0416	0.65728	1.68896	0.65861	1.95858	0.62963	3.07848	0.60661	2.50411	0.63664	2.24973	0.63564	2.14248
0.62788	2.38342	0.63664	2.05767	0.65833	1.70043	0.65943	1.96922	0.63063	3.08494	0.60761	2.5093	0.63764	2.26337	0.63664	2.15629
0.62863	2.39556	0.63764	2.07376	0.65939	1.71192	0.66025	1.97986	0.63163	3.09125	0.60861	2.51442	0.63864	2.27699	0.63764	2.17011
0.62963	2.41175	0.63864	2.08987	0.66044	1.72344	0.66107	1.99051	0.63263	3.0974	0.60961	2.51947	0.63964	2.29059	0.63864	2.18392
0.63063	2.42793	0.63873	2.09129	0.6615	1.73499	0.66188	2.00118	0.63363	3.10341	0.61061	2.52444	0.64064	2.30417	0.63964	2.19773
0.63163	2.44408	0.63964	2.10601	0.66255	1.74656	0.6627	2.01185	0.63383	3.10458	0.61111	2.5269	0.64164	2.31774	0.64064	2.21153
0.63263	2.46021	0.64064	2.12216	0.66361	1.75815	0.66352	2.02253	0.63463	3.10926	0.61161	2.52934	0.64264	2.33128	0.64164	2.22533
0.63363	2.47631	0.64164	2.13834	0.66466	1.76977	0.66434	2.03322	0.63564	3.11495	0.61261	2.53415	0.64364	2.34481	0.64264	2.23911
0.63463	2.49239	0.64264	2.15453	0.66572	1.78141	0.6714	2.12573	0.63664	3.12048	0.61361	2.53889	0.64464	2.35831	0.64364	2.25289
0.63564	2.50844	0.64364	2.17074	0.66677	1.79307	0.68525	2.30761	0.63764	3.12586	0.61461	2.54356	0.64565	2.37178	0.64464	2.26665
0.63664	2.52445	0.64464	2.18697	0.66783	1.80476	0.68643	2.32304	0.63864	3.13108	0.61562	2.54814	0.64655	2.38388	0.64468	2.26707
0.63764	2.54043	0.64565	2.20321	0.66888	1.81646	0.68724	2.33374	0.63964	3.13613	0.61662	2.55264	0.64665	2.38523	0.64565	2.28041
0.63864	2.55638	0.64665	2.21946	0.66994	1.82819	0.68806	2.34442	0.64064	3.14103	0.61762	2.55707	0.64765	2.39865	0.64665	2.29414
0.63964	2.57229	0.64765	2.23572	0.67099	1.83994	0.68888	2.3551	0.64164	3.14575	0.61862	2.56141	0.64865	2.41205	0.64765	2.30786
0.64064	2.58816	0.64865	2.25199	0.67205	1.8517	0.6897	2.36577	0.64264	3.15032	0.61962	2.56567	0.64965	2.42541	0.64865	2.32157
0.64164	2.60398	0.64965	2.26827	0.6731	1.86348	0.69052	2.37643	0.64364	3.15472	0.62037	2.56881	0.65065	2.43874	0.64965	2.33526
0.64264	2.61976	0.65065	2.28455	0.67416	1.87528	0.69134	2.38708	0.64464	3.15895	0.62062	2.56985	0.65165	2.45203	0.65065	2.34892
0.64364	2.6355	0.65165	2.30083	0.67521	1.8871	0.69215	2.39771	0.64565	3.16301	0.62162	2.57395	0.65265	2.46529	0.65165	2.36257
0.64464	2.65118	0.65265	2.31711	0.67627	1.89894	0.69297	2.40833	0.64665	3.16691	0.62262	2.57796	0.65365	2.47852	0.65265	2.37619
0.64565	2.66681	0.6528	2.31948	0.67658	1.90246	0.69379	2.41894	0.64678	3.16743	0.62362	2.58189	0.65465	2.49171	0.65365	2.38979
0.64665	2.6824	0.65365	2.3334	0.67732	1.91079	0.69461	2.42954	0.64765	3.17063	0.62462	2.58574	0.65566	2.50485	0.65465	2.40336
0.64765	2.69792	0.65465	2.34968	0.67838	1.92265	0.69543	2.44012	0.64865	3.17419	0.62563	2.58951	0.65666	2.51796	0.65566	2.41691
0.64865	2.71339	0.65566	2.36596	0.67943	1.93453	0.69624	2.45068	0.64965	3.17757	0.62663	2.59318	0.65766	2.53102	0.65666	2.43042
0.64965	2.72879	0.65666	2.38223	0.68049	1.94643	0.69706	2.46123	0.65065	3.18078	0.62763	2.59678	0.65866	2.54404	0.65766	2.44391
0.65065	2.74414	0.65766	2.3985	0.68154	1.95833	0.69788	2.47176	0.65165	3.18381	0.62863	2.60028	0.65965	2.55684	0.65811	2.45003
0.65165	2.75942	0.65866	2.41475	0.6826	1.97025	0.6987	2.48227	0.65265	3.18667	0.62963	2.6037	0.65966	2.55701	0.65866	2.45736
0.65194	2.76374	0.65966	2.43099	0.68365	1.98218	0.6991	2.48743	0.65365	3.18936	0.62963	2.6037	0.66066	2.56993	0.65966	2.47079
0.65265	2.77463	0.66066	2.44722	0.68471	1.99412	0.69952	2.49276	0.65465	3.19187	0.63063	2.60703	0.66166	2.58281	0.66066	2.48417
0.65365	2.78978	0.66166	2.46344	0.68576	2.00607	0.70033	2.50324	0.65566	3.19419	0.63163	2.61028	0.66266	2.59563	0.66166	2.49752
0.65465	2.80485	0.66266	2.47964	0.68682	2.01803	0.70115	2.51369	0.65666	3.19635	0.63263	2.61343	0.66366	2.60841	0.66266	2.51084
0.65566	2.81984	0.66366	2.49582	0.68787	2.02999	0.70197	2.52413	0.65766	3.19832	0.63363	2.6165	0.66466	2.62113	0.66366	2.52411
0.65666	2.83477	0.66466	2.51197	0.68893	2.04197	0.70279	2.53454	0.65866	3.20011	0.63463	2.61948	0.66567	2.63379	0.66466	2.53734
0.65766	2.84961	0.66567	2.52811	0.68998	2.05395	0.70361	2.54493	0.65966	3.20172	0.63564	2.62237	0.66667	2.64639	0.66567	2.55053
0.65866	2.86437	0.66667	2.54422	0.69104	2.06593	0.70443	2.5553	0.65974	3.20183	0.63664	2.62517	0.66767	2.65894	0.66667	2.56368
0.65966	2.87905	0.66687	2.54748	0.69209	2.07792	0.70524	2.56564	0.66066	3.20315	0.63764	2.62787	0.66867	2.67143	0.66767	2.57678
0.66066	2.89364	0.66767	2.5603	0.69315	2.08992	0.70606	2.57596	0.66166	3.20439	0.63864	2.63049	0.66967	2.68385	0.66867	2.58983
0.66166	2.90815	0.66867	2.57635	0.6942	2.10192	0.70688	2.58625	0.66266	3.20545	0.63889	2.63113	0.67067	2.69621	0.66967	2.60284
0.66266	2.92256	0.66967	2.59237	0.69526	2.11392	0.7077	2.59652	0.66366	3.20633	0.63964	2.63301	0.67167	2.7085	0.67067	2.61579
0.66366	2.93688	0.67067	2.60836	0.69842	2.14992	0.70852	2.60676	0.66466	3.20702	0.64064	2.63545	0.67267	2.72073	0.67155	2.62714
0.66466	2.9511	0.67167	2.62431	0.69948	2.16192	0.70933	2.61697	0.66567	3.20753	0.64164	2.63779	0.67275	2.72163	0.67167	2.62869
0.66567	2.96523	0.67267	2.64023	0.70017	2.16977	0.71015	2.62715	0.66667	3.20785	0.64264	2.64003	0.67367	2.73289	0.67267	2.64154
0.66667	2.97926	0.67367	2.6561	0.70053	2.17392	0.71097	2.63731	0.66767	3.20799	0.64364	2.64218	0.67467	2.74498	0.67367	2.65433
0.66767	2.99318	0.67467	2.67193	0.70159	2.18592	0.71179	2.64743	0.66867	3.20794	0.64464	2.64424	0.67568	2.75699	0.67467	2.66706
0.66867	3.007	0.67568	2.68772	0.70264	2.19791	0.71261	2.65752	0.66967	3.2077	0.64565	2.64621	0.67668	2.76893	0.67568	2.67974
0.66967	3.02071	0.67668	2.70346	0.7037	2.2099	0.71295	2.66179	0.67067	3.20727	0.64665	2.64808	0.67768	2.7808	0.67668	2.69235
0.67067	3.03431	0.67768	2.71916	0.70475	2.22188	0.71342	2.66758	0.67167	3.20665	0.64765	2.64985	0.67868	2.79259	0.67768	2.70491
0.67167	3.0478	0.67868	2.7348	0.70581	2.23385	0.71424	2.67761	0.67267	3.20585	0.64815	2.6507	0.67968	2.80429	0.67868	2.7174
0.67267	3.06117	0.67968	2.75039	0.70686	2.24582	0.71506	2.68761	0.67269	3.20583	0.64865	2.65153	0.68068	2.81592	0.67968	2.72982
0.67367	3.07443	0.68068	2.76592	0.70792	2.25777	0.71588	2.69757	0.67367	3.20485	0.64965	2.65311	0.68168	2.82747	0.68068	2.74217
0.67467	3.08757	0.68094	2.76996	0.70897	2.26972	0.7167	2.70749	0.67467	3.20366	0.65065	2.6546	0.68268	2.83893	0.68168	2.75446
0.67568	3.10058	0.68168	2.7814	0.71003	2.28166	0.71752	2.71738	0.67568	3.20229	0.65165	2.65598	0.68368	2.8503	0.68268	2.76668
0.67599	3.10467	0.68268	2.79682	0.71108	2.29358	0.71833	2.72723	0.67668	3.20072	0.65265	2.65728	0.68468	2.86159	0.68368	2.77882
0.67668	3.11347	0.68368	2.81217	0.71214	2.30549	0.71915	2.73705	0.67768	3.19896	0.65365	2.65847	0.68569	2.87278	0.68468	2.79089
0.67768	3.12623	0.68468	2.82746	0.71319	2.31739	0.71997	2.74682	0.67868	3.19701	0.65465	2.65956	0.68585	2.87458	0.68499	2.79454
0.67868	3.13886	0.68569	2.84268	0.71425	2.32927	0.72079	2.75656	0.67968	3.19487	0.65566	2.66056	0.68669	2.88389	0.68569	2.80288
0.67968	3.15136	0.68669	2.85784	0.7153	2.34114	0.72161	2.76626	0.68068	3.19253	0.65666	2.66146	0.68769	2.8949	0.68669	2.81479
0.68068	3.16372	0.68769	2.87292	0.71636	2.35298	0.72242	2.77591	0.68168	3.19001	0.65741	2.66206	0.68869	2.90582	0.68769	2.82663
0.68168	3.17595	0.68869	2.88793	0.71741	2.36481	0.72324	2.78553	0.68268	3.18729	0.65766	2.66225	0.68969	2.91664	0.68869	2.83838
0.68268	3.18804	0.68969	2.90286	0.71847	2.37663	0.72406	2.7951	0.68368	3.18437	0.65866	2.66295	0.69069	2.92736	0.68969	2.85005
0.68368	3.19998	0.69069	2.91771	0.71952	2.38842	0.72488	2.80462	0.68468	3.18127	0.65966	2.66355	0.69169	2.93798	0.69069	2.86164
0.68468	3.21178	0.69169	2.93249	0.72058	2.40018	0.7257	2.8141	0.68564	3.17811	0.66066	2.66405	0.69269	2.9485	0.69169	2.87314
0.68569	3.22344	0.69269	2.94717	0.72163	2.41193	0.72651	2.82354	0.68569	3.17797	0.66166	2.66444	0.69369	2.95892	0.69269	2.88455
0.68669	3.23494	0.69369	2.96178	0.72269	2.42365	0.72681	2.82689	0.68669	3.17448	0.66266	2.66474	0.69469	2.96923	0.69369	2.89587
0.68769	3.24629	0.69469	2.97629	0.72374	2.43535	0.72733	2.83293	0.68769	3.17079	0.66366	2.66493	0.6957	2.97943	0.69469	2.90709
0.68869	3.25749	0.69501	2.98089	0.72375	2.43547	0.72815	2.84227	0.68869	3.16691	0.66466	2.66503	0.6967	2.98952	0.6957	2.91823
0.68969	3.26853	0.6957	2.99071	0.7248	2.44702	0.72897	2.85156	0.68969	3.16284	0.66567	2.66502	0.6977	2.9995	0.6967	2.92926
0.69069	3.27941	0.6967	3.00504	0.72585	2.45866	0.72979	2.86081	0.69069	3.15857	0.66667	2.66491	0.6987	3.00937	0.6977	2.9402
0.69169	3.29013	0.6977	3.01928	0.72691	2.47027	0.7306	2.87	0.69169	3.15411	0.66667	2.66491	0.69895	3.01181	0.69843	2.94811
0.69269	3.30068	0.6987	3.03341	0.72796	2.48186	0.73142	2.87914	0.69269	3.14946	0.66767	2.66469	0.6997	3.01913	0.6987	2.95104
0.69369	3.31107	0.6997	3.04745	0.72902	2.49341	0.73224	2.88823	0.69369	3.14462	0.66867	2.66437	0.7007	3.02876	0.6997	2.96178
0.69469	3.32129	0.7007	3.06138	0.73007	2.50493	0.73306	2.89727	0.69469	3.13958	0.66967	2.66395	0.7017	3.03828	0.7007	2.97242
0.6957	3.33133	0.7017	3.07521	0.73113	2.51642	0.73388	2.90626	0.6957	3.13435	0.67067	2.66343	0.7027	3.04769	0.7017	2.98295
0.6967	3.3412	0.7027	3.08892	0.73218	2.52787	0.7347	2.91519	0.6967	3.12892	0.67167	2.6628	0.7037	3.05696	0.7027	2.99337
0.6977	3.3509	0.7037	3.10253	0.73324	2.53929	0.73551	2.92406	0.6977	3.12331	0.67267	2.66207	0.7047	3.06612	0.7037	3.00369
0.6987	3.36042	0.7047	3.11602	0.73429	2.55067	0.73633	2.93288	0.6986	3.1181	0.67367	2.66123	0.70571	3.07515	0.7047	3.01389
0.6997	3.36975	0.70571	3.1294	0.73535	2.56201	0.73715	2.94164	0.6987	3.1175	0.67467	2.66029	0.70671	3.08405	0.70571	3.02399
0.70005	3.37297	0.70671	3.14266	0.7364	2.57331	0.73797	2.95034	0.6997	3.1115	0.67568	2.65925	0.70771	3.09282	0.70671	3.03396
0.7007	3.37891	0.70771	3.1558	0.73746	2.58457	0.73879	2.95898	0.7007	3.10531	0.67593	2.65897	0.70871	3.10147	0.70771	3.04383
0.7017	3.38787	0.70871	3.16881	0.73851	2.59579	0.7396	2.96756	0.7017	3.09893	0.67668	2.6581	0.70971	3.10998	0.70871	3.05357
0.7027	3.39665	0.70908	3.17367	0.73957	2.60696	0.74042	2.97608	0.7027	3.09235	0.67768	2.65684	0.71071	3.11835	0.70971	3.0632
0.7037	3.40524	0.70971	3.1817	0.74062	2.61809	0.74066	2.97852	0.7037	3.08559	0.67868	2.65548	0.71171	3.12659	0.71071	3.0727
0.7047	3.41364	0.71071	3.19446	0.74168	2.62917	0.74124	2.98453	0.7047	3.07864	0.67968	2.65401	0.71205	3.12933	0.71171	3.08208
0.70571	3.42184	0.71171	3.20708	0.74273	2.6402	0.74206	2.99293	0.70571	3.0715	0.68068	2.65244	0.71271	3.1347	0.71186	3.0835
0.70671	3.42984	0.71271	3.21957	0.74379	2.65119	0.74288	3.00125	0.70671	3.06416	0.68168	2.65076	0.71371	3.14266	0.71271	3.09133
0.70771	3.43764	0.71371	3.23193	0.74484	2.66212	0.74369	3.00952	0.70771	3.05664	0.68268	2.64898	0.71471	3.15048	0.71371	3.10046
0.70871	3.44524	0.71471	3.24415	0.7459	2.673	0.74451	3.01772	0.70871	3.04894	0.68368	2.64709	0.71572	3.15816	0.71471	3.10946
0.70971	3.45264	0.71572	3.25622	0.74695	2.68383	0.74533	3.02584	0.70971	3.04104	0.68468	2.64509	0.71672	3.16569	0.71572	3.11833
0.71071	3.45983	0.71672	3.26815	0.74734	2.68779	0.74615	3.03391	0.71071	3.03296	0.68519	2.64406	0.71772	3.17308	0.71672	3.12706
0.71171	3.46681	0.71772	3.27994	0.74801	2.6946	0.74697	3.0419	0.71155	3.02604	0.68569	2.64299	0.71872	3.18032	0.71772	3.13566
0.71271	3.47358	0.71872	3.29157	0.74906	2.70532	0.74779	3.04982	0.71171	3.02469	0.68669	2.64078	0.71972	3.18741	0.71872	3.14413
0.71371	3.48014	0.71972	3.30305	0.75012	2.71598	0.7486	3.05767	0.71271	3.01624	0.68769	2.63846	0.72072	3.19434	0.71972	3.15245
0.71471	3.48649	0.72072	3.31438	0.75117	2.72658	0.74942	3.06545	0.71371	3.0076	0.68869	2.63604	0.72172	3.20113	0.72072	3.16064
0.71572	3.49261	0.72172	3.32555	0.75223	2.73712	0.75024	3.07315	0.71471	2.99878	0.68969	2.63351	0.72272	3.20776	0.72172	3.16868
0.71672	3.49852	0.72272	3.33655	0.75328	2.74759	0.75106	3.08078	0.71572	2.98978	0.69069	2.63087	0.72372	3.21423	0.72272	3.17658
0.71772	3.5042	0.72316	3.34127	0.75434	2.75801	0.75188	3.08834	0.71672	2.9806	0.69169	2.62813	0.72472	3.22054	0.72372	3.18434
0.71872	3.50967	0.72372	3.3474	0.75539	2.76835	0.75269	3.09582	0.71772	2.97123	0.69269	2.62527	0.72515	3.22317	0.72472	3.19195
0.71972	3.5149	0.72472	3.35808	0.75645	2.77863	0.75351	3.10322	0.71872	2.96168	0.69369	2.62231	0.72573	3.22669	0.7253	3.19627
0.72072	3.51991	0.72573	3.36859	0.7575	2.78885	0.75433	3.11054	0.71972	2.95196	0.69444	2.62002	0.72673	3.23268	0.72573	3.1994
0.72172	3.52469	0.72673	3.37894	0.75856	2.79899	0.75451	3.11215	0.72072	2.94205	0.69469	2.61925	0.72773	3.23851	0.72673	3.20671
0.72272	3.52924	0.72773	3.3891	0.75961	2.80906	0.75515	3.11779	0.72172	2.93197	0.6957	2.61607	0.72873	3.24417	0.72773	3.21387
0.72372	3.53356	0.72873	3.3991	0.76067	2.81906	0.75597	3.12495	0.72272	2.92172	0.6967	2.61279	0.72973	3.24966	0.72873	3.22087
0.72411	3.53514	0.72973	3.40891	0.76172	2.82899	0.75678	3.13203	0.72372	2.91128	0.6977	2.6094	0.73073	3.25499	0.72973	3.22771
0.72472	3.53764	0.73073	3.41855	0.76278	2.83883	0.7576	3.13903	0.7245	2.90304	0.6987	2.6059	0.73173	3.26014	0.73073	3.2344
0.72573	3.54148	0.73173	3.428	0.76383	2.84861	0.75842	3.14595	0.72472	2.90068	0.6997	2.6023	0.73273	3.26513	0.73173	3.24092
0.72673	3.54509	0.73273	3.43726	0.76489	2.8583	0.75924	3.15278	0.72573	2.8899	0.7007	2.59859	0.73373	3.26993	0.73273	3.24729
0.72773	3.54845	0.73373	3.44634	0.76594	2.86791	0.76006	3.15953	0.72673	2.87894	0.7017	2.59477	0.73473	3.27457	0.73373	3.25349
0.72873	3.55157	0.73473	3.45522	0.767	2.87744	0.76087	3.16619	0.72773	2.86782	0.7027	2.59084	0.73574	3.27903	0.73473	3.25952
0.72973	3.55445	0.73574	3.46391	0.76805	2.88688	0.76169	3.17276	0.72873	2.85653	0.7037	2.5868	0.73674	3.2833	0.73574	3.26539
0.73073	3.55708	0.73674	3.47241	0.76911	2.89624	0.76251	3.17924	0.72973	2.84507	0.7037	2.5868	0.73774	3.2874	0.73674	3.27109
0.73173	3.55946	0.73723	3.4765	0.77016	2.90551	0.76333	3.18564	0.73073	2.83344	0.7047	2.58266	0.73825	3.28943	0.73774	3.27662
0.73273	3.5616	0.73774	3.4807	0.77093	2.91216	0.76415	3.19194	0.73173	2.82165	0.70571	2.57841	0.73874	3.29132	0.73874	3.28198
0.73373	3.56348	0.73874	3.4888	0.77122	2.91469	0.76497	3.19815	0.73273	2.80969	0.70671	2.57405	0.73974	3.29506	0.73874	3.28199
0.73473	3.56511	0.73974	3.49669	0.77227	2.92378	0.76578	3.20427	0.73373	2.79757	0.70771	2.56959	0.74074	3.29861	0.73974	3.28716
0.73574	3.56649	0.74074	3.50437	0.77333	2.93278	0.7666	3.2103	0.73473	2.78529	0.70871	2.56502	0.74174	3.30197	0.74074	3.29217
0.73674	3.56761	0.74174	3.51185	0.77438	2.94169	0.76742	3.21623	0.73574	2.77285	0.70971	2.56034	0.74274	3.30515	0.74174	3.29699
0.73774	3.56847	0.74274	3.51911	0.77544	2.95049	0.76824	3.22206	0.73674	2.76025	0.71071	2.55555	0.74374	3.30813	0.74274	3.30165
0.73874	3.56908	0.74374	3.52616	0.77649	2.9592	0.76836	3.22294	0.73746	2.7511	0.71171	2.55066	0.74474	3.31093	0.74374	3.30612
0.73974	3.56943	0.74474	3.53299	0.77755	2.96782	0.76906	3.2278	0.73774	2.74749	0.71271	2.54566	0.74575	3.31353	0.74474	3.3104
0.74074	3.56951	0.74575	3.53961	0.7786	2.97633	0.76987	3.23344	0.73874	2.73458	0.71296	2.54439	0.74675	3.31594	0.74575	3.31451
0.74174	3.56933	0.74675	3.546	0.77966	2.98473	0.77069	3.23898	0.73974	2.72151	0.71371	2.54056	0.74775	3.31816	0.74675	3.31842
0.74274	3.56889	0.74775	3.55218	0.78071	2.99304	0.77151	3.24442	0.74074	2.70829	0.71471	2.53534	0.74875	3.32018	0.74775	3.32215
0.74374	3.56818	0.74875	3.55812	0.78177	3.00123	0.77233	3.24976	0.74174	2.69492	0.71572	2.53002	0.74975	3.322	0.74875	3.3257
0.74474	3.56721	0.74975	3.56384	0.78282	3.00932	0.77315	3.255	0.74274	2.6814	0.71672	2.5246	0.75075	3.32362	0.74975	3.32905
0.74575	3.56597	0.75075	3.56932	0.78388	3.0173	0.77396	3.26013	0.74374	2.66774	0.71772	2.51907	0.75135	3.3245	0.75075	3.33221
0.74675	3.56446	0.7513	3.57223	0.78493	3.02516	0.77478	3.26516	0.74474	2.65392	0.71872	2.51343	0.75175	3.32505	0.75175	3.33517
0.74775	3.56268	0.75175	3.57458	0.78599	3.03291	0.7756	3.27009	0.74575	2.63997	0.71972	2.50769	0.75275	3.32627	0.75218	3.33638
0.74816	3.56186	0.75275	3.5796	0.78704	3.04055	0.77642	3.27491	0.74675	2.62587	0.72072	2.50184	0.75375	3.32729	0.75275	3.33794
0.74875	3.56063	0.75375	3.58438	0.7881	3.04807	0.77724	3.27962	0.74775	2.61163	0.72172	2.49589	0.75475	3.3281	0.75375	3.34052
0.74975	3.55831	0.75475	3.58892	0.78915	3.05547	0.77806	3.28422	0.74875	2.59725	0.72222	2.49287	0.75576	3.32871	0.75475	3.34289
0.75075	3.55572	0.75576	3.59322	0.79021	3.06275	0.77887	3.28871	0.74975	2.58274	0.72272	2.48983	0.75676	3.32911	0.75576	3.34507
0.75175	3.55285	0.75676	3.59727	0.79126	3.0699	0.77969	3.29309	0.75041	2.57311	0.72372	2.48366	0.75776	3.3293	0.75676	3.34704
0.75275	3.54971	0.75776	3.60108	0.79232	3.07693	0.78051	3.29736	0.75075	2.56809	0.72472	2.4774	0.75876	3.32929	0.75776	3.34881
0.75375	3.54629	0.75876	3.60464	0.79337	3.08383	0.78133	3.30152	0.75175	2.55331	0.72573	2.47103	0.75976	3.32906	0.75876	3.35038
0.75475	3.5426	0.75976	3.60796	0.79443	3.09061	0.78215	3.30557	0.75275	2.53839	0.72673	2.46455	0.76076	3.32862	0.75976	3.35174
0.75576	3.53863	0.76076	3.61101	0.79451	3.09114	0.78222	3.30591	0.75375	2.52335	0.72773	2.45797	0.76176	3.32797	0.76076	3.35289
0.75676	3.53438	0.76176	3.61382	0.79549	3.09725	0.78296	3.3095	0.75475	2.50818	0.72873	2.45129	0.76276	3.32711	0.76176	3.35384
0.75776	3.52985	0.76276	3.61636	0.79654	3.10376	0.78378	3.31331	0.75576	2.49289	0.72973	2.4445	0.76376	3.32603	0.76276	3.35458
0.75876	3.52505	0.76376	3.61865	0.7976	3.11014	0.7846	3.31701	0.75676	2.47747	0.73073	2.43762	0.76445	3.32516	0.76376	3.3551
0.75976	3.51997	0.76476	3.62068	0.79865	3.11638	0.78542	3.32059	0.75776	2.46193	0.73148	2.43238	0.76476	3.32473	0.76476	3.35541
0.76076	3.51461	0.76537	3.62178	0.79971	3.12248	0.78624	3.32405	0.75876	2.44628	0.73173	2.43063	0.76577	3.32322	0.76562	3.35551
0.76176	3.50896	0.76577	3.62244	0.80076	3.12844	0.78705	3.32739	0.75976	2.4305	0.73273	2.42353	0.76677	3.32149	0.76577	3.35551
0.76276	3.50304	0.76677	3.62394	0.80182	3.13426	0.78787	3.33061	0.76076	2.41462	0.73373	2.41634	0.76777	3.31954	0.76677	3.3554
0.76376	3.49684	0.76777	3.62517	0.80287	3.13994	0.78869	3.33371	0.76176	2.39862	0.73473	2.40904	0.76877	3.31737	0.76777	3.35506
0.76476	3.49036	0.76877	3.62613	0.80393	3.14546	0.78951	3.33668	0.76276	2.3825	0.73574	2.40165	0.76977	3.31498	0.76877	3.35451
0.76577	3.48359	0.76977	3.62683	0.80498	3.15084	0.79033	3.33953	0.76336	2.37281	0.73674	2.39415	0.77077	3.31237	0.76977	3.35374
0.76677	3.47655	0.77077	3.62725	0.80604	3.15607	0.79115	3.34226	0.76376	2.36629	0.73774	2.38655	0.77177	3.30953	0.77077	3.35276
0.76777	3.46922	0.77177	3.62739	0.80709	3.16115	0.79196	3.34486	0.76476	2.34996	0.73874	2.37886	0.77277	3.30647	0.77177	3.35155
0.76877	3.46161	0.77277	3.62727	0.80815	3.16607	0.79278	3.34733	0.76577	2.33354	0.73974	2.37106	0.77377	3.30319	0.77277	3.35011
0.76977	3.45372	0.77377	3.62686	0.8092	3.17084	0.7936	3.34967	0.76677	2.31701	0.74074	2.36317	0.77477	3.29968	0.77377	3.34846
0.77077	3.44556	0.77477	3.62618	0.81026	3.17544	0.79442	3.35189	0.76777	2.30038	0.74074	2.36317	0.77578	3.29595	0.77477	3.34658
0.77177	3.4371	0.77578	3.62521	0.81131	3.17989	0.79524	3.35397	0.76877	2.28366	0.74174	2.35518	0.77678	3.29199	0.77578	3.34447
0.77222	3.43323	0.77678	3.62396	0.81237	3.18417	0.79605	3.35593	0.76977	2.26684	0.74274	2.34709	0.77755	3.28877	0.77678	3.34214
0.77277	3.42837	0.77778	3.62243	0.81342	3.18829	0.79607	3.35596	0.77077	2.24993	0.74374	2.3389	0.77778	3.2878	0.77778	3.33958
0.77377	3.41936	0.77878	3.62062	0.81448	3.19224	0.79687	3.35775	0.77177	2.23293	0.74474	2.33061	0.77878	3.28339	0.77878	3.33679
0.77477	3.41007	0.77944	3.61925	0.81553	3.19603	0.79769	3.35944	0.77277	2.21585	0.74575	2.32223	0.77978	3.27874	0.77906	3.33598
0.77578	3.4005	0.77978	3.61851	0.81659	3.19964	0.79851	3.36099	0.77377	2.19868	0.74675	2.31376	0.78078	3.27387	0.77978	3.33377
0.77678	3.39065	0.78078	3.61612	0.81764	3.20308	0.79933	3.36241	0.77477	2.18143	0.74775	2.30518	0.78178	3.26876	0.78078	3.33053
0.77778	3.38052	0.78178	3.61344	0.8181	3.20452	0.80014	3.36369	0.77578	2.1641	0.74875	2.29652	0.78278	3.26343	0.78178	3.32705
0.77878	3.37012	0.78278	3.61047	0.8187	3.20634	0.80096	3.36484	0.77631	2.15473	0.74975	2.28776	0.78378	3.25787	0.78278	3.32333
0.77978	3.35943	0.78378	3.60721	0.81975	3.20942	0.80178	3.36585	0.77678	2.14669	0.75	2.28555	0.78478	3.25207	0.78378	3.31939
0.78078	3.34847	0.78478	3.60366	0.82081	3.21233	0.8026	3.36672	0.77778	2.12921	0.75075	2.2789	0.78579	3.24605	0.78478	3.31521
0.78178	3.33723	0.78579	3.59981	0.82186	3.21505	0.80342	3.36744	0.77878	2.11166	0.75175	2.26995	0.78679	3.23979	0.78579	3.3108
0.78278	3.32572	0.78679	3.59566	0.82292	3.2176	0.80423	3.36803	0.77978	2.09403	0.75275	2.26091	0.78779	3.2333	0.78679	3.30615
0.78378	3.31394	0.78779	3.59122	0.82397	3.21995	0.80505	3.36848	0.78078	2.07634	0.75375	2.25178	0.78879	3.22657	0.78779	3.30126
0.78478	3.30188	0.78879	3.58648	0.82503	3.22212	0.80587	3.36878	0.78178	2.05859	0.75475	2.24256	0.78979	3.21961	0.78879	3.29614
0.78579	3.28955	0.78979	3.58144	0.82608	3.22409	0.80669	3.36894	0.78278	2.04078	0.75576	2.23324	0.79065	3.21344	0.78979	3.29078
0.78679	3.27694	0.79079	3.57611	0.82714	3.22588	0.80751	3.36895	0.78378	2.0229	0.75676	2.22384	0.79079	3.21242	0.79079	3.28519
0.78779	3.26407	0.79179	3.57047	0.82819	3.22747	0.80833	3.36882	0.78478	2.00497	0.75776	2.21434	0.79179	3.205	0.79179	3.27935
0.78879	3.25093	0.79279	3.56453	0.82925	3.22886	0.80914	3.36854	0.78579	1.98699	0.75876	2.20476	0.79279	3.19734	0.79249	3.27512
0.78979	3.23752	0.79351	3.56006	0.8303	3.23005	0.80992	3.36814	0.78679	1.96895	0.75926	2.19994	0.79379	3.18945	0.79279	3.27328
0.79079	3.22385	0.79379	3.55829	0.83136	3.23104	0.80996	3.36811	0.78779	1.95087	0.75976	2.19509	0.79479	3.18133	0.79379	3.26697
0.79179	3.20991	0.79479	3.55175	0.83241	3.23183	0.81078	3.36754	0.78879	1.93274	0.76076	2.18533	0.7958	3.17297	0.79479	3.26041
0.79279	3.19571	0.7958	3.5449	0.83347	3.23242	0.8116	3.36681	0.78927	1.92405	0.76176	2.17549	0.7968	3.16438	0.7958	3.25362
0.79379	3.18124	0.7968	3.53775	0.83452	3.23279	0.81242	3.36594	0.78979	1.91457	0.76276	2.16556	0.7978	3.15555	0.7968	3.24659
0.79479	3.16652	0.7978	3.5303	0.83558	3.23296	0.81323	3.36491	0.79079	1.89636	0.76376	2.15554	0.7988	3.1465	0.7978	3.23931
0.7958	3.15154	0.7988	3.52254	0.83663	3.23291	0.81405	3.36374	0.79179	1.87811	0.76476	2.14544	0.7998	3.1372	0.7988	3.23179
0.79628	3.14425	0.7998	3.51448	0.83769	3.23265	0.81487	3.3624	0.79279	1.85983	0.76577	2.13526	0.8008	3.12768	0.7998	3.22404
0.7968	3.1363	0.8008	3.50611	0.83874	3.23218	0.81569	3.36092	0.79379	1.84151	0.76677	2.12499	0.8018	3.11792	0.8008	3.21604
0.7978	3.12081	0.8018	3.49744	0.8398	3.23148	0.81651	3.35928	0.79479	1.82317	0.76777	2.11464	0.8028	3.10792	0.8018	3.2078
0.7988	3.10506	0.8028	3.48846	0.84085	3.23056	0.81732	3.35748	0.7958	1.8048	0.76852	2.10682	0.80375	3.09823	0.8028	3.19931
0.7998	3.08906	0.8038	3.47917	0.84169	3.22968	0.81814	3.35553	0.7968	1.78641	0.76877	2.10421	0.8038	3.0977	0.8038	3.19059
0.8008	3.07282	0.8048	3.46958	0.84191	3.22943	0.81896	3.35342	0.7978	1.76799	0.76977	2.0937	0.8048	3.08724	0.8048	3.18162
0.8018	3.05633	0.80581	3.45968	0.84296	3.22806	0.81978	3.35115	0.7988	1.74956	0.77077	2.0831	0.80581	3.07655	0.80581	3.17241
0.8028	3.03959	0.80681	3.44948	0.84402	3.22647	0.8206	3.34872	0.7998	1.73111	0.77177	2.07243	0.80681	3.06563	0.80593	3.17124
0.8038	3.02261	0.80759	3.44132	0.84507	3.22465	0.82142	3.34614	0.8008	1.71265	0.77277	2.06169	0.80781	3.05448	0.80681	3.16296
0.8048	3.0054	0.80781	3.43897	0.84613	3.22259	0.82223	3.34339	0.80222	1.68644	0.77377	2.05086	0.80881	3.0431	0.80781	3.15326
0.80581	2.98794	0.80881	3.42816	0.84718	3.22031	0.82305	3.34048	0.80781	1.58331	0.77477	2.03996	0.80981	3.03149	0.80881	3.14333
0.80681	2.97025	0.80981	3.41703	0.84824	3.21778	0.82377	3.33778	0.80881	1.56485	0.77578	2.02898	0.81081	3.01965	0.80981	3.13315
0.80781	2.95233	0.81081	3.40561	0.84929	3.21502	0.82387	3.33741	0.80981	1.5464	0.77678	2.01792	0.81181	3.00758	0.81081	3.12273
0.80881	2.93417	0.81181	3.39388	0.85035	3.21202	0.82469	3.33417	0.81081	1.52797	0.77778	2.0068	0.81281	2.99528	0.81181	3.11207
0.80981	2.91579	0.81281	3.38184	0.8514	3.20877	0.82551	3.33078	0.81181	1.50956	0.77778	2.0068	0.81381	2.98276	0.81281	3.10117
0.81081	2.89719	0.81381	3.3695	0.85246	3.20528	0.82632	3.32721	0.81281	1.49117	0.77878	1.9956	0.81481	2.97001	0.81381	3.09003
0.81181	2.87836	0.81481	3.35686	0.85351	3.20154	0.82714	3.32349	0.81381	1.4728	0.77978	1.98433	0.81582	2.95703	0.81481	3.07865
0.81281	2.85932	0.81582	3.34392	0.85457	3.19755	0.82796	3.31959	0.81481	1.45446	0.78078	1.97298	0.81682	2.94383	0.81582	3.06703
0.81381	2.84005	0.81682	3.33067	0.85562	3.19331	0.82878	3.31553	0.81517	1.44788	0.78178	1.96157	0.81685	2.94336	0.81682	3.05517
0.81481	2.82058	0.81782	3.31712	0.85668	3.18882	0.8296	3.3113	0.81582	1.43614	0.78278	1.95009	0.81782	2.93041	0.81782	3.04307
0.81582	2.8009	0.81882	3.30328	0.85773	3.18407	0.83041	3.3069	0.81682	1.41786	0.78378	1.93854	0.81882	2.91676	0.81882	3.03073
0.81682	2.78101	0.81982	3.28913	0.85879	3.17906	0.83123	3.30234	0.81782	1.39962	0.78478	1.92692	0.81982	2.90289	0.81937	3.02385
0.81782	2.76091	0.82082	3.27469	0.85984	3.17379	0.83205	3.2976	0.81882	1.38141	0.78579	1.91523	0.82082	2.88881	0.81982	3.01816
0.81882	2.74062	0.82166	3.26238	0.8609	3.16826	0.83287	3.2927	0.81982	1.36325	0.78679	1.90348	0.82182	2.8745	0.82082	3.00535
0.81982	2.72013	0.82182	3.25995	0.86195	3.16247	0.83369	3.28762	0.82082	1.34513	0.78704	1.90054	0.82282	2.85997	0.82182	2.9923
0.82033	2.70954	0.82282	3.24491	0.86301	3.15641	0.8345	3.28237	0.82182	1.32705	0.78779	1.89167	0.82382	2.84523	0.82282	2.97902
0.82082	2.69944	0.82382	3.22958	0.86406	3.15008	0.83532	3.27695	0.82282	1.30902	0.78879	1.87979	0.82482	2.83027	0.82382	2.9655
0.82182	2.67857	0.82482	3.21396	0.86512	3.14347	0.83614	3.27136	0.82382	1.29104	0.78979	1.86785	0.82583	2.8151	0.82482	2.95176
0.82282	2.65751	0.82583	3.19804	0.86527	3.14247	0.83696	3.2656	0.82482	1.27312	0.79079	1.85585	0.82683	2.79972	0.82583	2.93778
0.82382	2.63626	0.82683	3.18184	0.86617	3.1366	0.83762	3.26078	0.82583	1.25526	0.79179	1.84379	0.82783	2.78413	0.82683	2.92356
0.82482	2.61484	0.82783	3.16535	0.86723	3.12945	0.83778	3.25966	0.82683	1.23745	0.79279	1.83167	0.82883	2.76832	0.82783	2.90912
0.82583	2.59324	0.82883	3.14857	0.86828	3.12202	0.8386	3.25354	0.82783	1.21971	0.79379	1.81949	0.82983	2.75231	0.82883	2.89445
0.82683	2.57147	0.82983	3.13151	0.86934	3.11431	0.83941	3.24725	0.82813	1.21441	0.79479	1.80726	0.82995	2.75033	0.82983	2.87956
0.82783	2.54953	0.83083	3.11416	0.87039	3.10633	0.84023	3.24079	0.82883	1.20203	0.7958	1.79497	0.83083	2.7361	0.83083	2.86443
0.82883	2.52743	0.83183	3.09653	0.87145	3.09805	0.84105	3.23415	0.82983	1.18442	0.7963	1.7888	0.83183	2.71967	0.83183	2.84908
0.82983	2.50517	0.83283	3.07863	0.8725	3.0895	0.84187	3.22733	0.83083	1.16687	0.7968	1.78262	0.83283	2.70305	0.83281	2.83391
0.83083	2.48275	0.83383	3.06045	0.87356	3.08065	0.84269	3.22033	0.83183	1.14941	0.7978	1.77023	0.83383	2.68622	0.83283	2.83351
0.83183	2.46019	0.83483	3.04199	0.87461	3.07152	0.8435	3.21316	0.83283	1.13201	0.7988	1.75777	0.83483	2.6692	0.83383	2.81772
0.83283	2.43747	0.83573	3.02526	0.87567	3.06209	0.84432	3.20581	0.83383	1.1147	0.7998	1.74527	0.83584	2.65198	0.83483	2.8017
0.83383	2.41461	0.83584	3.02326	0.87672	3.05237	0.84514	3.19828	0.83483	1.09746	0.8008	1.73272	0.83684	2.63456	0.83584	2.78547
0.83483	2.39161	0.83684	3.00426	0.87778	3.04235	0.84596	3.19057	0.83584	1.08031	0.8018	1.72012	0.83784	2.61695	0.83684	2.76901
0.83584	2.36848	0.83784	2.985	0.87883	3.03204	0.84678	3.18269	0.83684	1.06324	0.8028	1.70747	0.83884	2.59915	0.83784	2.75234
0.83684	2.34522	0.83884	2.96547	0.87989	3.02143	0.84759	3.17462	0.83784	1.04626	0.8038	1.69477	0.83984	2.58116	0.83884	2.73546
0.83784	2.32183	0.83984	2.94568	0.88094	3.01051	0.84841	3.16637	0.83884	1.02937	0.8048	1.68203	0.84084	2.56299	0.83984	2.71837
0.83884	2.29832	0.84084	2.92563	0.882	2.9993	0.84923	3.15795	0.83984	1.01257	0.80556	1.67245	0.84184	2.54463	0.84084	2.70106
0.83984	2.27469	0.84184	2.90532	0.88305	2.98777	0.85005	3.14934	0.84084	0.99587	0.80581	1.66925	0.84284	2.52609	0.84184	2.68355
0.84084	2.25095	0.84284	2.88476	0.88411	2.97594	0.85087	3.14055	0.84108	0.99189	0.80681	1.65642	0.84305	2.52216	0.84284	2.66583
0.84184	2.22711	0.84384	2.86395	0.88516	2.96381	0.85148	3.13388	0.84184	0.97926	0.80781	1.64355	0.84384	2.50737	0.84384	2.6479
0.84284	2.20316	0.84484	2.84289	0.88622	2.95136	0.85169	3.13158	0.84284	0.96275	0.80881	1.63064	0.84484	2.48847	0.84484	2.62978
0.84384	2.17911	0.84585	2.82159	0.88727	2.9386	0.8525	3.12243	0.84384	0.94635	0.80981	1.61769	0.84585	2.4694	0.84585	2.61145
0.84439	2.16595	0.84685	2.80004	0.88833	2.92552	0.85332	3.11309	0.84484	0.93005	0.81081	1.6047	0.84685	2.45015	0.84625	2.60409
0.84484	2.15497	0.84785	2.77826	0.88886	2.9188	0.85414	3.10358	0.84585	0.91386	0.81181	1.59168	0.84785	2.43074	0.84685	2.59292
0.84585	2.13075	0.84885	2.75625	0.88938	2.91213	0.85496	3.09388	0.84685	0.89777	0.81281	1.57862	0.84885	2.41116	0.84785	2.5742
0.84685	2.10643	0.8498	2.73509	0.89044	2.89843	0.85578	3.084	0.84785	0.8818	0.81381	1.56552	0.84985	2.39142	0.84885	2.55529
0.84785	2.08205	0.84985	2.73401	0.89149	2.8844	0.85659	3.07393	0.84885	0.86593	0.81481	1.5524	0.85085	2.37151	0.84985	2.53618
0.84885	2.05758	0.85085	2.71154	0.89255	2.87006	0.85741	3.06369	0.84985	0.85019	0.81481	1.5524	0.85185	2.35145	0.85085	2.51689
0.84985	2.03305	0.85185	2.68884	0.8936	2.85539	0.85823	3.05326	0.85085	0.83456	0.82407	1.42966	0.85285	2.33123	0.85185	2.49741
0.85085	2.00846	0.85285	2.66593	0.89466	2.8404	0.85905	3.04265	0.85185	0.81905	0.83333	1.3053	0.85385	2.31087	0.85285	2.47775
0.85185	1.98381	0.85385	2.6428	0.89571	2.82508	0.85987	3.03185	0.85285	0.80366	0.84259	1.18047	0.85485	2.29035	0.85385	2.4579
0.85285	1.95911	0.85485	2.61946	0.89677	2.80944	0.86068	3.02087	0.85385	0.78839	0.85185	1.05634	0.85586	2.26968	0.85485	2.43788
0.85385	1.93435	0.85586	2.59592	0.89782	2.79346	0.8615	3.00971	0.85403	0.78567	0.85786	0.97678	0.85615	2.2635	0.85586	2.41768
0.85485	1.90956	0.85686	2.57217	0.89888	2.77716	0.86232	2.99837	0.85485	0.77325	0.85886	0.96362	0.85686	2.24887	0.85686	2.39731
0.85586	1.88473	0.85786	2.54822	0.89993	2.76053	0.86314	2.98684	0.85586	0.75824	0.85986	0.9505	0.85786	2.22793	0.85786	2.37678
0.85686	1.85987	0.85886	2.52408	0.90099	2.74357	0.86396	2.97513	0.85686	0.74335	0.86086	0.93741	0.85886	2.20684	0.85886	2.35607
0.85786	1.83498	0.85986	2.49975	0.90204	2.72627	0.86477	2.96323	0.85786	0.7286	0.86111	0.93414	0.85986	2.18563	0.85968	2.3389
0.85886	1.81007	0.86086	2.47523	0.9031	2.70864	0.86533	2.95507	0.85886	0.71397	0.86186	0.92435	0.86086	2.16428	0.85986	2.3352
0.85986	1.78515	0.86186	2.45053	0.90415	2.69068	0.86559	2.95116	0.85986	0.69949	0.86286	0.91134	0.86186	2.14281	0.86086	2.31417
0.86086	1.76021	0.86286	2.42566	0.90521	2.67237	0.86641	2.9389	0.86086	0.68513	0.86386	0.89836	0.86286	2.12122	0.86186	2.29299
0.86186	1.73527	0.86386	2.40062	0.90626	2.65374	0.86723	2.92646	0.86186	0.67092	0.86486	0.88543	0.86386	2.0995	0.86286	2.27165
0.86286	1.71033	0.86387	2.4004	0.90732	2.63476	0.86805	2.91383	0.86286	0.65684	0.86587	0.87254	0.86486	2.07767	0.86386	2.25016
0.86386	1.6854	0.86486	2.37541	0.90837	2.61544	0.86887	2.90102	0.86386	0.64291	0.86687	0.85969	0.86587	2.05573	0.86486	2.22853
0.86486	1.66048	0.86587	2.35004	0.90943	2.59578	0.86968	2.88803	0.86486	0.62911	0.86787	0.84689	0.86687	2.03369	0.86587	2.20675
0.86587	1.63558	0.86687	2.32452	0.91048	2.57578	0.8705	2.87486	0.86587	0.61547	0.86887	0.83414	0.86787	2.01153	0.86687	2.18483
0.86687	1.6107	0.86787	2.29884	0.91154	2.55544	0.87132	2.86151	0.86687	0.60196	0.86987	0.82144	0.86887	1.98928	0.86787	2.16277
0.86787	1.58585	0.86887	2.27302	0.91245	2.53765	0.87214	2.84798	0.86699	0.60036	0.87037	0.8151	0.86925	1.98068	0.86887	2.14058
0.86845	1.57148	0.86987	2.24706	0.91259	2.53476	0.87296	2.83426	0.86787	0.58861	0.87087	0.80878	0.86987	1.96693	0.86987	2.11827
0.86887	1.56103	0.87087	2.22096	0.91365	2.51374	0.87377	2.82037	0.86887	0.5754	0.87187	0.79618	0.87087	1.94449	0.87087	2.09583
0.86987	1.53625	0.87187	2.19474	0.9147	2.49237	0.87459	2.80629	0.86987	0.56234	0.87287	0.78364	0.87187	1.92196	0.87187	2.07326
0.87087	1.51152	0.87287	2.16839	0.91576	2.47066	0.87541	2.79204	0.87087	0.54943	0.87387	0.77115	0.87287	1.89935	0.87287	2.05058
0.87187	1.48684	0.87387	2.14193	0.91681	2.4486	0.87623	2.77761	0.87187	0.53667	0.87487	0.75871	0.87387	1.87666	0.87312	2.04494
0.87287	1.46221	0.87487	2.11535	0.91787	2.4262	0.87705	2.76299	0.87287	0.52407	0.87588	0.74634	0.87487	1.85389	0.87387	2.02779
0.87387	1.43765	0.87588	2.08867	0.91892	2.40346	0.87786	2.74821	0.87387	0.51161	0.87688	0.73402	0.87588	1.83105	0.87487	2.00489
0.87487	1.41316	0.87688	2.06188	0.91998	2.38037	0.87868	2.73324	0.87487	0.49932	0.87788	0.72177	0.87688	1.80814	0.87588	1.98188
0.87588	1.38873	0.87788	2.03501	0.92103	2.35693	0.87918	2.72402	0.87588	0.48718	0.87888	0.70958	0.87788	1.78517	0.87688	1.95877
0.87688	1.36439	0.87794	2.03322	0.92209	2.33315	0.8795	2.71809	0.87688	0.4752	0.87963	0.70048	0.87888	1.76215	0.87788	1.93557
0.87788	1.34013	0.87888	2.00804	0.92314	2.30903	0.88032	2.70277	0.87788	0.46337	0.87988	0.69745	0.87988	1.73906	0.87888	1.91227
0.87888	1.31597	0.87988	1.98099	0.9242	2.28457	0.88114	2.68728	0.87888	0.45171	0.88088	0.68539	0.88088	1.71593	0.87988	1.88888
0.87988	1.29189	0.88088	1.95387	0.92525	2.25976	0.88196	2.67161	0.87988	0.4402	0.88188	0.6734	0.88188	1.69276	0.88088	1.86541
0.88088	1.26792	0.88188	1.92668	0.92631	2.2346	0.88277	2.65576	0.87994	0.43952	0.88288	0.66148	0.88236	1.68179	0.88188	1.84187
0.88188	1.24406	0.88288	1.89943	0.92736	2.20911	0.88359	2.63974	0.88088	0.42886	0.88388	0.64963	0.88288	1.66954	0.88288	1.81824
0.88288	1.22031	0.88388	1.87212	0.92842	2.18327	0.88441	2.62355	0.88188	0.41767	0.88488	0.63785	0.88388	1.64629	0.88388	1.79455
0.88388	1.19667	0.88488	1.84476	0.92947	2.1571	0.88523	2.60719	0.88288	0.40665	0.88589	0.62614	0.88488	1.62301	0.88488	1.7708
0.88488	1.17316	0.88589	1.81736	0.93053	2.13058	0.88605	2.59066	0.88388	0.39579	0.88689	0.61451	0.88589	1.5997	0.88589	1.74698
0.88589	1.14978	0.88689	1.78992	0.93158	2.10373	0.88686	2.57396	0.88488	0.38509	0.88789	0.60296	0.88689	1.57637	0.88656	1.73093
0.88689	1.12653	0.88789	1.76245	0.93264	2.07654	0.88768	2.55709	0.88589	0.37456	0.88889	0.59149	0.88789	1.55302	0.88689	1.72311
0.88789	1.10342	0.88889	1.73496	0.93369	2.04901	0.8885	2.54005	0.88689	0.36419	0.88889	0.59149	0.88889	1.52967	0.88789	1.69918
0.88889	1.08046	0.88989	1.70745	0.93475	2.02115	0.88932	2.52284	0.88789	0.35398	0.88989	0.58009	0.89189	1.45958	0.88889	1.67522
0.88989	1.05764	0.89089	1.67993	0.9358	1.99296	0.89014	2.50547	0.88889	0.34394	0.89089	0.56878	0.89289	1.43623	0.88989	1.65121
0.89089	1.03499	0.89189	1.65241	0.93603	1.98677	0.89095	2.48794	0.88989	0.33406	0.89189	0.55755	0.89389	1.41289	0.89089	1.62716
0.89189	1.01249	0.89202	1.649	0.93686	1.96444	0.89177	2.47024	0.89089	0.32435	0.89289	0.5464	0.89489	1.38957	0.89189	1.60309
0.8925	0.99881	0.89289	1.6249	0.93791	1.93559	0.89259	2.45238	0.89189	0.3148	0.89389	0.53534	0.89546	1.37652	0.89289	1.57899
0.89289	0.99015	0.89389	1.5974	0.93897	1.90642	0.89303	2.44262	0.89289	0.30543	0.89489	0.52437	0.8959	1.36628	0.89389	1.55487
0.89389	0.96799	0.89489	1.56991	0.94002	1.87692	0.89341	2.43435	0.89289	0.30542	0.8959	0.51348	0.8969	1.34301	0.89489	1.53073
0.89489	0.94601	0.8959	1.54246	0.94108	1.8471	0.89423	2.41617	0.89389	0.29621	0.8969	0.50268	0.8979	1.31979	0.8979	1.4583
0.8959	0.9242	0.8969	1.51504	0.94213	1.81696	0.89505	2.39783	0.89489	0.28715	0.8979	0.49198	0.8989	1.2966	0.8989	1.43416
0.8969	0.90258	0.8979	1.48765	0.94319	1.78652	0.89586	2.37934	0.8959	0.27827	0.89815	0.48932	0.8999	1.27345	0.8999	1.41003
0.8979	0.88115	0.8989	1.46032	0.94424	1.75576	0.89668	2.36069	0.8969	0.26955	0.8989	0.48137	0.9009	1.25036	0.9	1.40769
0.8989	0.85992	0.8999	1.43304	0.9453	1.72469	0.8975	2.34188	0.8979	0.26099	0.8999	0.47085	0.9019	1.22732	0.9009	1.38592
0.8999	0.83888	0.9009	1.40583	0.94635	1.69332	0.89832	2.32292	0.8989	0.2526	0.9009	0.46042	0.9029	1.20435	0.9019	1.36184
0.9009	0.81806	0.9019	1.37868	0.94741	1.66165	0.89914	2.30382	0.8999	0.24437	0.9019	0.4501	0.9039	1.18144	0.9029	1.33778
0.9019	0.79744	0.9029	1.35162	0.94846	1.62969	0.89995	2.28456	0.9009	0.23631	0.9029	0.43987	0.9049	1.15861	0.9039	1.31376
0.9029	0.77703	0.9039	1.32464	0.94952	1.59743	0.90077	2.26515	0.9019	0.22841	0.9039	0.42974	0.90591	1.13585	0.9049	1.28979
0.9039	0.75684	0.9049	1.29775	0.95057	1.56489	0.90159	2.2456	0.9029	0.22067	0.9049	0.41971	0.90691	1.11318	0.90591	1.26586
0.9049	0.73688	0.90591	1.27096	0.95163	1.53208	0.90241	2.22591	0.9039	0.2131	0.90591	0.40978	0.90791	1.0906	0.90691	1.24198
0.90591	0.71714	0.90609	1.26611	0.95268	1.49898	0.90323	2.20607	0.9049	0.20569	0.90691	0.39996	0.90856	1.07602	0.90791	1.21816
0.90691	0.69763	0.90691	1.24428	0.95374	1.46563	0.90404	2.1861	0.90585	0.19887	0.90791	0.39023	0.90891	1.06811	0.90891	1.1944
0.90791	0.67836	0.90791	1.21771	0.95479	1.43201	0.90486	2.16598	0.90591	0.19844	0.90891	0.38062	0.90991	1.04572	0.90991	1.17072
0.90891	0.65933	0.90891	1.19127	0.95585	1.39813	0.90568	2.14573	0.90691	0.19135	0.90991	0.37111	0.91091	1.02344	0.91091	1.14711
0.90991	0.64054	0.90991	1.16496	0.9569	1.36401	0.9065	2.12535	0.90791	0.18442	0.91091	0.36171	0.91191	1.00127	0.91191	1.12359
0.91091	0.622	0.91091	1.13879	0.95796	1.32965	0.90689	2.11563	0.90891	0.17765	0.91191	0.35241	0.91291	0.97922	0.91291	1.10015
0.91191	0.6037	0.91191	1.11276	0.95901	1.29506	0.90732	2.10483	0.90991	0.17103	0.91291	0.34323	0.91391	0.95729	0.91344	1.08797
0.91291	0.58566	0.91291	1.08689	0.95962	1.27509	0.90813	2.08418	0.91091	0.16458	0.91391	0.33416	0.91491	0.93549	0.91391	1.07681
0.91391	0.56788	0.91391	1.06118	0.96007	1.26024	0.90895	2.06341	0.91191	0.15828	0.91491	0.3252	0.91592	0.91382	0.91491	1.05357
0.91491	0.55036	0.91491	1.03563	0.96112	1.22521	0.90977	2.04251	0.91291	0.15213	0.91592	0.31635	0.91692	0.89229	0.91592	1.03044
0.91592	0.53311	0.91592	1.01027	0.96218	1.18998	0.91059	2.02148	0.91391	0.14614	0.91692	0.30762	0.91792	0.87091	0.91692	1.00742
0.91656	0.52213	0.91692	0.98508	0.96323	1.15456	0.91141	2.00034	0.91491	0.1403	0.91792	0.299	0.91892	0.84968	0.91792	0.98452
0.91692	0.51612	0.91792	0.96009	0.96429	1.11895	0.91223	1.97908	0.91592	0.13462	0.91892	0.2905	0.91992	0.82861	0.91892	0.96175
0.91792	0.4994	0.91892	0.93529	0.96534	1.08318	0.91304	1.9577	0.91692	0.12908	0.91992	0.28211	0.92092	0.8077	0.91992	0.93911
0.91892	0.48295	0.91992	0.91071	0.9664	1.04724	0.91386	1.9362	0.91792	0.1237	0.92092	0.27385	0.92166	0.79243	0.92092	0.91661
0.91992	0.46678	0.92016	0.90486	0.96745	1.01117	0.91468	1.9146	0.9188	0.11908	0.92192	0.2657	0.92192	0.78695	0.92192	0.89425
0.92092	0.45089	0.92092	0.88633	0.96851	0.97496	0.9155	1.89289	0.91892	0.11846	0.92292	0.25767	0.92292	0.76638	0.92292	0.87204
0.92192	0.43528	0.92192	0.86218	0.96956	0.93864	0.91632	1.87107	0.91992	0.11337	0.92392	0.24976	0.92392	0.74599	0.92392	0.84999
0.92292	0.41995	0.92292	0.83825	0.97062	0.90222	0.91713	1.84915	0.92092	0.10842	0.92492	0.24198	0.92492	0.72579	0.92492	0.82811
0.92392	0.40491	0.92392	0.81456	0.97167	0.86571	0.91795	1.82713	0.92192	0.10362	0.92593	0.23431	0.92593	0.70577	0.92593	0.80639
0.92492	0.39015	0.92492	0.79111	0.97273	0.82915	0.91877	1.80502	0.92292	0.09895	0.92693	0.22677	0.92693	0.68595	0.92687	0.78601
0.92593	0.37568	0.92593	0.76791	0.97589	0.71928	0.91959	1.78281	0.92392	0.09443	0.92793	0.21936	0.92793	0.66633	0.92693	0.78485
0.92693	0.3615	0.92693	0.74497	0.97695	0.68268	0.92041	1.76051	0.92492	0.09005	0.92893	0.21206	0.92893	0.64692	0.92793	0.76349
0.92793	0.34762	0.92793	0.72229	0.978	0.64613	0.92074	1.75141	0.92593	0.08581	0.92993	0.2049	0.92993	0.62772	0.92893	0.74232
0.92893	0.33403	0.92893	0.69988	0.97906	0.60966	0.92122	1.73812	0.92693	0.0817	0.93093	0.19785	0.93093	0.60874	0.92993	0.72135
0.92993	0.32073	0.92993	0.67774	0.98011	0.5733	0.92204	1.71565	0.92793	0.07772	0.93193	0.19094	0.93193	0.58998	0.93093	0.70058
0.93093	0.30773	0.93093	0.6559	0.98117	0.53709	0.92286	1.69309	0.92893	0.07387	0.93293	0.18415	0.93293	0.57144	0.93193	0.68001
0.93193	0.29503	0.93193	0.63434	0.98222	0.50106	0.93459	1.36291	0.92993	0.07016	0.93393	0.17749	0.93393	0.55314	0.93293	0.65966
0.93293	0.28262	0.93293	0.61308	0.98321	0.46772	0.94844	0.96872	0.93093	0.06657	0.93493	0.17095	0.93476	0.53827	0.93393	0.63952
0.93393	0.27051	0.93393	0.59212	0.98328	0.46525	0.94986	0.9291	0.93175	0.06372	0.93594	0.16455	0.93493	0.53508	0.93493	0.61962
0.93493	0.2587	0.93423	0.58596	0.98433	0.42971	0.95068	0.90628	0.93193	0.06311	0.93694	0.15827	0.93594	0.51726	0.93594	0.59994
0.93594	0.24719	0.93493	0.57147	0.98539	0.39449	0.95149	0.88355	0.93293	0.05977	0.93794	0.15212	0.93694	0.49969	0.93694	0.5805
0.93694	0.23598	0.93594	0.55114	0.98644	0.35965	0.95231	0.86091	0.93393	0.05656	0.93894	0.1461	0.93794	0.48238	0.93794	0.56131
0.93794	0.22506	0.93694	0.53113	0.9875	0.32524	0.95313	0.83836	0.93493	0.05346	0.93994	0.14022	0.93894	0.46532	0.93894	0.54237
0.93894	0.21445	0.93794	0.51145	0.98855	0.29133	0.95395	0.81592	0.93594	0.05048	0.94094	0.13446	0.93994	0.44852	0.93994	0.52368
0.93994	0.20413	0.93894	0.4921	0.98961	0.25801	0.95477	0.79359	0.93694	0.04762	0.94194	0.12883	0.94094	0.43199	0.94031	0.51682
0.94062	0.19731	0.93994	0.47308	0.99066	0.22537	0.95559	0.77138	0.93794	0.04487	0.94294	0.12333	0.94194	0.41573	0.94094	0.50525
0.94094	0.19411	0.94094	0.45442	0.99172	0.19352	0.9564	0.7493	0.93894	0.04223	0.94394	0.11796	0.94294	0.39975	0.94194	0.48709
0.94194	0.18438	0.94194	0.4361	0.99277	0.16259	0.95722	0.72734	0.93994	0.0397	0.94444	0.11532	0.94394	0.38405	0.94294	0.46921
0.94294	0.17495	0.94294	0.41814	0.99383	0.13275	0.95804	0.70553	0.94094	0.03728	0.94494	0.11272	0.94494	0.36864	0.94394	0.4516
0.94394	0.16581	0.94394	0.40053	0.99488	0.10418	0.95886	0.68386	0.94194	0.03496	0.94595	0.10761	0.94595	0.35351	0.94494	0.43428
0.94494	0.15697	0.94494	0.38329	0.99594	0.07717	0.95968	0.66235	0.94294	0.03274	0.94695	0.10264	0.94695	0.33868	0.94595	0.41724
0.94595	0.14841	0.94595	0.36642	0.99699	0.05209	0.96049	0.641	0.94394	0.03063	0.94795	0.09779	0.94786	0.32544	0.94695	0.4005
0.94695	0.14015	0.94695	0.34992	0.99805	0.02951	0.96131	0.61982	0.94494	0.02861	0.94895	0.09307	0.94795	0.32414	0.94795	0.38406
0.94795	0.13217	0.94795	0.3338	0.9991	0.01056	0.96213	0.59881	0.94595	0.02668	0.94995	0.08848	0.94895	0.30991	0.94895	0.36793
0.94895	0.12448	0.9483	0.32818			0.9623	0.59456	0.94695	0.02485	0.95095	0.08402	0.94995	0.29598	0.94995	0.3521
0.94995	0.11706	0.94895	0.31806			0.96295	0.57799	0.94795	0.02311	0.95195	0.0797	0.95095	0.28236	0.95095	0.3366
0.95095	0.10993	0.94995	0.3027			0.96377	0.55737	0.94895	0.02145	0.95295	0.0755	0.95195	0.26905	0.95195	0.32141
0.95195	0.10307	0.95095	0.28773			0.96458	0.53695	0.94995	0.01989	0.95395	0.07142	0.95295	0.25605	0.95295	0.30654
0.95295	0.09649	0.95195	0.27315			0.9654	0.51674	0.95095	0.0184	0.95495	0.06748	0.95395	0.24338	0.95375	0.29496
0.95395	0.09018	0.95295	0.25896			0.96622	0.49675	0.95195	0.017	0.95596	0.06367	0.95495	0.23102	0.95395	0.29201
0.95495	0.08413	0.95395	0.24517			0.96704	0.47699	0.95295	0.01567	0.95696	0.05998	0.95596	0.21899	0.95495	0.27781
0.95596	0.07834	0.95495	0.23177			0.96786	0.45746	0.95395	0.01442	0.95796	0.05641	0.95696	0.20728	0.95596	0.26394
0.95696	0.07282	0.95596	0.21878			0.96868	0.43819	0.95495	0.01324	0.95896	0.05298	0.95796	0.1959	0.95696	0.25042
0.95796	0.06755	0.95696	0.20618			0.96949	0.41916	0.95596	0.01213	0.95996	0.04966	0.95896	0.18485	0.95796	0.23724
0.95896	0.06253	0.95796	0.19399			0.97031	0.40041	0.95696	0.01109	0.96096	0.04648	0.95996	0.17414	0.95896	0.22441
0.95996	0.05776	0.95896	0.18221			0.97113	0.38193	0.95796	0.01011	0.96196	0.04341	0.96096	0.16378	0.95996	0.21194
0.96096	0.05323	0.95996	0.17082			0.97195	0.36373	0.95896	0.0092	0.96296	0.04047	0.96096	0.16376	0.96096	0.19982
0.96196	0.04893	0.96096	0.15984			0.97277	0.34583	0.95996	0.00835	0.96296	0.04047	0.96196	0.15371	0.96196	0.18805
0.96296	0.04487	0.96196	0.14927			0.97358	0.32823	0.96096	0.00756	0.96396	0.03764	0.96296	0.144	0.96296	0.17665
0.96396	0.04104	0.96237	0.14503			0.9744	0.31095	0.96196	0.00682	0.96496	0.03494	0.96396	0.13463	0.96396	0.16562
0.96467	0.03845	0.96296	0.1391			0.97522	0.294	0.96296	0.00614	0.96597	0.03235	0.96496	0.12559	0.96496	0.15495
0.96496	0.03742	0.96396	0.12933			0.97604	0.27738	0.96396	0.00551	0.96697	0.02989	0.96597	0.1169	0.96597	0.14465
0.96597	0.03403	0.96496	0.11997			0.97615	0.27516	0.96496	0.00492	0.96797	0.02753	0.96697	0.10854	0.96697	0.13471
0.96697	0.03084	0.96597	0.111			0.97686	0.26111	0.96597	0.00439	0.96897	0.0253	0.96797	0.10052	0.96719	0.13258
0.96797	0.02786	0.96697	0.10243			0.97767	0.2452	0.96697	0.00389	0.96997	0.02317	0.96897	0.09284	0.96797	0.12515
0.96897	0.02507	0.96797	0.09426			0.97849	0.22966	0.96797	0.00344	0.97097	0.02116	0.96997	0.0855	0.96897	0.11597
0.96997	0.02248	0.96897	0.08649			0.97931	0.2145	0.96897	0.00303	0.97197	0.01925	0.97097	0.0785	0.96997	0.10715
0.97097	0.02008	0.96997	0.0791			0.98013	0.19974	0.96997	0.00266	0.97222	0.01879	0.97197	0.07183	0.97097	0.09871
0.97197	0.01785	0.97097	0.07209			0.98095	0.18538	0.97097	0.00232	0.97297	0.01746	0.97297	0.06549	0.97197	0.09064
0.97297	0.0158	0.97197	0.06547			0.98176	0.17143	0.97197	0.00201	0.97397	0.01577	0.97397	0.05948	0.97297	0.08295
0.97397	0.01391	0.97297	0.05923			0.98258	0.15792	0.97297	0.00174	0.97497	0.01418	0.97406	0.05899	0.97397	0.07563
0.97497	0.01218	0.97397	0.05335			0.9834	0.14485	0.97397	0.00149	0.97598	0.01269	0.97497	0.0538	0.97497	0.06868
0.97598	0.0106	0.97497	0.04785			0.98422	0.13224	0.97497	0.00127	0.97698	0.01131	0.97598	0.04845	0.97598	0.0621
0.97698	0.00917	0.97598	0.0427			0.98504	0.1201	0.97598	0.00107	0.97798	0.01002	0.97698	0.04341	0.97698	0.05589
0.97798	0.00788	0.97698	0.0379			0.98586	0.10845	0.97698	0.000903261	0.97898	0.00882	0.97798	0.0387	0.97798	0.05004
0.97898	0.00672	0.97798	0.03345			0.98667	0.09729	0.97798	0.000752952	0.97998	0.00772	0.97898	0.0343	0.97898	0.04456
0.97998	0.00568	0.97898	0.02933			0.98749	0.08664	0.97898	0.0006221	0.98098	0.00671	0.97998	0.0302	0.97998	0.03944
0.98098	0.00476	0.97998	0.02555			0.98831	0.07652	0.97998	0.000508999	0.98148	0.00623	0.98098	0.02641	0.98062	0.03632
0.98198	0.00395	0.98098	0.02208			0.98913	0.06694	0.98098	0.000412005	0.98198	0.00578	0.98198	0.02292	0.98098	0.03467
0.98298	0.00324	0.98198	0.01892			0.98995	0.05792	0.98198	0.000329542	0.98298	0.00494	0.98298	0.01972	0.98198	0.03025
0.98398	0.00262	0.98298	0.01607			0.99	0.05733	0.98298	0.000260107	0.98398	0.00418	0.98398	0.0168	0.98298	0.02617
0.98498	0.00209	0.98398	0.0135			0.99076	0.04948	0.98398	0.000202268	0.98498	0.0035	0.98498	0.01416	0.98398	0.02244
0.98599	0.00164	0.98498	0.0112			0.99158	0.04163	0.98498	0.000154667	0.98599	0.00289	0.98599	0.01179	0.98498	0.01903
0.98699	0.00127	0.98599	0.00917			0.9924	0.03438	0.98599	0.000116028	0.98699	0.00235	0.98699	0.00967	0.98599	0.01595
0.98799	0.000955728	0.98699	0.0074			0.99322	0.02776	0.98699	8.51495e-05	0.98799	0.00188	0.98716	0.00933	0.98699	0.01319
0.98873	0.000762661	0.98799	0.00586			0.99404	0.02179	0.98799	6.09163e-05	0.98899	0.00148	0.98799	0.00781	0.98799	0.01073
0.98899	0.00070269	0.98899	0.00454			0.99485	0.01649	0.98899	4.22947e-05	0.98999	0.00113	0.98899	0.00618	0.98899	0.00857
0.98999	0.000501201	0.98999	0.00343			0.99567	0.01187	0.98999	2.83375e-05	0.99074	0.000909016	0.98999	0.00478	0.98999	0.00669
0.99099	0.000344585	0.99099	0.00251			0.99649	0.00797	0.99099	1.81841e-05	0.99099	0.000841837	0.99099	0.0036	0.99099	0.00509
0.99199	0.000226387	0.99199	0.00177			0.99731	0.0048	0.99199	1.10626e-05	0.99199	0.000604928	0.99199	0.00261	0.99199	0.00374
0.99299	0.000140409	0.99299	0.00119			0.99813	0.0024	0.99299	6.29001e-06	0.99299	0.00041558	0.99299	0.00182	0.99299	0.00264
0.99399	8.07598e-05	0.99399	0.000753555			0.99895	0.000793632	0.99399	3.27337e-06	0.99399	0.00026918	0.99399	0.00119	0.99399	0.00176
0.99499	4.19044e-05	0.99499	0.00043678			0.99976	4.43213e-05	0.99499	1.50941e-06	0.99499	0.000160881	0.99499	0.000723475	0.99499	0.00109
0.996	1.87284e-05	0.996	0.000223545					0.996	5.84114e-07	0.996	8.55779e-05	0.996	0.000391818	0.996	0.00060144
0.997	6.61088e-06	0.997	9.39783e-05					0.997	1.71334e-07	0.997	3.78626e-05	0.997	0.000177258	0.997	0.000280052
0.998	1.51702e-06	0.998	2.75907e-05					0.998	3.03084e-08	0.998	1.19687e-05	0.998	5.77468e-05	0.998	9.50175e-05
0.999	1.21598e-07	0.999	3.37021e-06					0.999	1.55904e-09	0.999	1.66439e-06	0.999	8.43633e-06	0.999	1.48792e-05
1	0	1	0					1	0	1	0	1	0	1	0

## Sheet: Fig6（a）
Eq-D	Probability density	Cumupative probability
0.302718	0	0
0.601927	0	0
0.900127	0	0
1.10827	0	0
1.12847	0.00273	0.000701684
1.38541	0.04877	0.01323
1.64235	0.19506	0.06335
1.8993	0.27309	0.13352
2.15624	0.28675	0.2072
2.41318	0.27387	0.27757
2.67012	0.2649	0.34563
2.92706	0.25358	0.41079
3.184	0.24422	0.47354
3.44095	0.24812	0.53729
3.69789	0.22862	0.59603
3.95483	0.2411	0.65798
4.21177	0.18063	0.70439
4.46871	0.14513	0.74168
4.72565	0.15878	0.78248
4.9826	0.18063	0.82889
5.23954	0.12211	0.86026
5.49648	0.13264	0.89435
5.75342	0.08622	0.9165
6.01036	0.09792	0.94166
6.2673	0.05228	0.95509
6.52425	0.05618	0.96953
6.78119	0.02848	0.97684
7.03813	0.02419	0.98306
7.29507	0.01912	0.98797
7.55201	0.01365	0.99148
7.80895	0.0078	0.99348
8.0659	0.00234	0.99409
8.32284	0.01014	0.99669
8.57978	0.00234	0.99729
8.83672	0.00273	0.998
9.09366	0.00234	0.9986
9.3506	0.00117	0.9989
9.60755	0.000780259	0.9991
9.86449	0.000780259	0.9993
10.1214	0.00117	0.9996
10.3784	0.00039013	0.9997
10.6353	0	0.9997
10.8923	0.000780259	0.9999
11.1492	0.00039013	1
12		1

## Sheet: Fig6（b）
L1		S1		L2		S2		L6		L7		L8		L9
Eq-D	probability density	Eq-D	probability density	Eq-D	probability density	Eq-D	probability density	Eq-D	probability density	Eq-D	probability density	Eq-D	probability density	Eq-D	probability density
0	0	0	0	0	0	0	0	0	0	0	0	0	0	1.3083	0.15639
0.02402	3.87796e-08	0.02402	8.22107e-13	0.14414	2.05153e-11	0.009	1.52964e-22	0.08108	1.39322e-17	0.1021	4.00155e-13	0.09009	1.37738e-14	1.31881	0.1604
0.03604	2.05582e-07	0.03604	1.74012e-11	0.15215	4.12713e-11	0.01799	3.395e-19	0.09009	7.93603e-17	0.11061	1.13193e-12	0.0991	5.17688e-14	1.32932	0.16445
0.04805	6.67975e-07	0.04805	1.49974e-10	0.16016	7.98836e-11	0.02699	3.01698e-17	0.0991	3.80071e-16	0.11912	2.95201e-12	0.10811	1.72425e-13	1.33983	0.16852
0.06006	1.65973e-06	0.06006	7.9002e-10	0.16817	1.49328e-10	0.03598	7.18013e-16	0.10811	1.57737e-15	0.12763	7.17786e-12	0.11712	5.18876e-13	1.35034	0.17262
0.07207	3.48038e-06	0.07207	3.04802e-09	0.17618	2.70463e-10	0.04498	8.30182e-15	0.11712	5.80464e-15	0.13614	1.64204e-11	0.12613	1.43217e-12	1.36084	0.17674
0.08408	6.49179e-06	0.08408	9.48567e-09	0.18418	4.75967e-10	0.05398	6.08005e-14	0.12613	1.92815e-14	0.14464	3.56037e-11	0.13514	3.66926e-12	1.37135	0.18088
0.0961	1.11143e-05	0.0961	2.52236e-08	0.19219	8.15853e-10	0.06297	3.24931e-13	0.13514	5.86369e-14	0.15315	7.36197e-11	0.14414	8.81032e-12	1.38186	0.18504
0.10811	1.78228e-05	0.10811	5.94801e-08	0.2002	1.36505e-09	0.07197	1.37882e-12	0.14414	1.65128e-13	0.16166	1.45918e-10	0.15315	1.99827e-11	1.39237	0.18922
0.12012	2.71421e-05	0.12012	1.2758e-07	0.20821	2.23361e-09	0.08096	4.90596e-12	0.15315	4.34646e-13	0.17017	2.78438e-10	0.16216	4.30918e-11	1.40288	0.19342
0.13213	3.96433e-05	0.13213	2.53451e-07	0.21622	3.58032e-09	0.08996	1.51912e-11	0.16216	1.07764e-12	0.17868	5.13406e-10	0.17117	8.88356e-11	1.41339	0.19763
0.14414	5.59392e-05	0.14414	4.72621e-07	0.22422	5.63044e-09	0.09896	4.20376e-11	0.17117	2.53308e-12	0.18719	9.17684e-10	0.18018	1.75888e-10	1.4239	0.20185
0.15616	7.66803e-05	0.15616	8.35689e-07	0.23223	8.69862e-09	0.10795	1.06015e-10	0.18018	5.67588e-12	0.1957	1.5945e-09	0.18919	3.35782e-10	1.43441	0.20609
0.16817	0.000102551	0.16817	1.41226e-06	0.24024	1.32181e-08	0.11695	2.47313e-10	0.18919	1.21803e-11	0.2042	2.69963e-09	0.1982	6.20184e-10	1.44119	0.20882
0.18018	0.000134264	0.18018	2.2953e-06	0.24825	1.97775e-08	0.12594	5.39877e-10	0.1982	2.51345e-11	0.21271	4.46325e-09	0.20721	1.11149e-09	1.44491	0.21033
0.19219	0.00017256	0.19219	3.60583e-06	0.25626	2.91662e-08	0.13494	1.113e-09	0.20721	5.00474e-11	0.22122	7.21895e-09	0.21622	1.93786e-09	1.45542	0.21458
0.2042	0.000218201	0.2042	5.49802e-06	0.26426	4.24313e-08	0.14394	2.18301e-09	0.21622	9.64523e-11	0.22973	1.14418e-08	0.22523	3.2942e-09	1.46593	0.21883
0.21622	0.000271967	0.21622	8.16437e-06	0.27227	6.09455e-08	0.15293	4.0983e-09	0.22523	1.80394e-10	0.23824	1.77971e-08	0.23423	5.47083e-09	1.47644	0.22309
0.22823	0.000334653	0.22823	1.18413e-05	0.28028	8.64903e-08	0.16193	7.40139e-09	0.23423	3.28193e-10	0.24675	2.72029e-08	0.24324	8.89187e-09	1.48695	0.22735
0.24024	0.000407068	0.24024	1.68145e-05	0.28829	1.21355e-07	0.17092	1.29124e-08	0.24324	5.82027e-10	0.25526	4.09077e-08	0.25225	1.41662e-08	1.49746	0.2316
0.25225	0.000490028	0.25225	2.34249e-05	0.2963	1.68456e-07	0.17992	2.18386e-08	0.25225	1.00802e-09	0.26376	6.05876e-08	0.26126	2.21534e-08	1.50797	0.23586
0.26426	0.000584356	0.26426	3.20737e-05	0.3043	2.31471e-07	0.18892	3.59155e-08	0.26126	1.70778e-09	0.27227	8.84649e-08	0.27027	3.40489e-08	1.51847	0.24011
0.27628	0.000690875	0.27628	4.32283e-05	0.31231	3.15008e-07	0.19791	5.75854e-08	0.27027	2.83449e-09	0.28078	1.27452e-07	0.27928	5.14916e-08	1.52898	0.24435
0.28829	0.000810414	0.28829	5.74275e-05	0.32032	4.24789e-07	0.20691	9.02183e-08	0.27928	4.61518e-09	0.28929	1.81326e-07	0.28829	7.66982e-08	1.53949	0.24859
0.3003	0.000943795	0.3003	7.5286e-05	0.32833	5.67867e-07	0.2159	1.38384e-07	0.28829	7.38073e-09	0.2978	2.54934e-07	0.2973	1.1263e-07	1.55	0.25281
0.31231	0.00109	0.31231	9.74998e-05	0.33634	7.52877e-07	0.2249	2.08178e-07	0.2973	1.16061e-08	0.30631	3.54435e-07	0.30631	1.63198e-07	1.56051	0.25702
0.32432	0.00126	0.32432	0.00012485	0.34434	9.9032e-07	0.2339	3.07614e-07	0.30631	1.79635e-08	0.31481	4.87591e-07	0.31532	2.33508e-07	1.57102	0.26122
0.33634	0.00144	0.33634	0.000158207	0.35235	1.29288e-06	0.24289	4.4708e-07	0.31532	2.7391e-08	0.32332	6.64094e-07	0.32432	3.3016e-07	1.57408	0.26244
0.34835	0.00163	0.34835	0.000198534	0.36036	1.67578e-06	0.25189	6.39877e-07	0.32432	4.11818e-08	0.33183	8.95949e-07	0.33333	4.616e-07	1.58153	0.2654
0.36036	0.00185	0.36036	0.000246889	0.36837	2.15722e-06	0.26088	9.02834e-07	0.33333	6.10966e-08	0.34034	1.19792e-06	0.34234	6.38536e-07	1.59204	0.26957
0.37237	0.00208	0.37237	0.000304429	0.37638	2.75876e-06	0.26988	1.25701e-06	0.34234	8.95062e-08	0.34885	1.588e-06	0.35135	8.74428e-07	1.60254	0.27371
0.38438	0.00233	0.38438	0.000372409	0.38438	3.50588e-06	0.27888	1.7285e-06	0.35135	1.29568e-07	0.35736	2.08803e-06	0.36036	1.18605e-06	1.61305	0.27784
0.3964	0.00261	0.3964	0.000452187	0.39239	4.4285e-06	0.28787	2.34932e-06	0.36036	1.85444e-07	0.36587	2.72427e-06	0.36937	1.59415e-06	1.62356	0.28194
0.40841	0.0029	0.40841	0.000545221	0.4004	5.56161e-06	0.29687	3.15841e-06	0.36937	2.62568e-07	0.37437	3.52814e-06	0.37838	2.12418e-06	1.63407	0.28602
0.42042	0.00321	0.42042	0.00065307	0.40841	6.94585e-06	0.30586	4.20274e-06	0.37838	3.6797e-07	0.38288	4.53701e-06	0.38739	2.80717e-06	1.64458	0.29007
0.43243	0.00355	0.43243	0.000777394	0.41642	8.62835e-06	0.31486	5.53851e-06	0.38739	5.10661e-07	0.39139	5.79503e-06	0.3964	3.68064e-06	1.65509	0.29409
0.44444	0.00391	0.44444	0.000919953	0.42442	1.06634e-05	0.32386	7.23244e-06	0.3964	7.021e-07	0.3999	7.35412e-06	0.40541	4.78973e-06	1.6656	0.29808
0.45646	0.0043	0.45646	0.00108	0.43243	1.31132e-05	0.33285	9.36327e-06	0.40541	9.56739e-07	0.40841	9.27498e-06	0.41441	6.18836e-06	1.67611	0.30205
0.46847	0.0047	0.46847	0.00127	0.44044	1.60492e-05	0.34185	1.20232e-05	0.41441	1.29266e-06	0.41692	1.16282e-05	0.42342	7.94054e-06	1.68661	0.30598
0.48048	0.00513	0.48048	0.00148	0.44845	1.95523e-05	0.35084	1.53196e-05	0.42342	1.73235e-06	0.42543	1.44956e-05	0.43243	1.01219e-05	1.69712	0.30987
0.49249	0.00559	0.49249	0.00171	0.45646	2.37146e-05	0.35984	1.93767e-05	0.43243	2.30352e-06	0.43393	1.79713e-05	0.44144	1.28212e-05	1.70697	0.31349
0.5045	0.00608	0.5045	0.00197	0.46446	2.864e-05	0.36884	2.43375e-05	0.44144	3.04015e-06	0.44244	2.21635e-05	0.45045	1.6142e-05	1.70763	0.31373
0.51652	0.00658	0.51652	0.00227	0.47247	3.44456e-05	0.37783	3.03656e-05	0.45045	3.9836e-06	0.45095	2.71953e-05	0.45946	2.0205e-05	1.71814	0.31755
0.52853	0.00712	0.52853	0.0026	0.48048	4.12628e-05	0.38683	3.76471e-05	0.45946	5.18392e-06	0.45946	3.32074e-05	0.46847	2.51495e-05	1.72865	0.32133
0.54054	0.00768	0.54054	0.00296	0.48849	4.92386e-05	0.39582	4.63931e-05	0.46847	6.7013e-06	0.46797	4.03584e-05	0.47748	3.11357e-05	1.73916	0.32508
0.55255	0.00827	0.55255	0.00336	0.4965	5.85366e-05	0.40482	5.68415e-05	0.47748	8.60771e-06	0.47648	4.88279e-05	0.48649	3.83475e-05	1.74967	0.32878
0.56456	0.00889	0.56456	0.0038	0.5045	6.9339e-05	0.41382	6.92594e-05	0.48649	1.09887e-05	0.48498	5.88173e-05	0.4955	4.69944e-05	1.76018	0.33244
0.57658	0.00954	0.57658	0.00428	0.51251	8.18474e-05	0.42281	8.3945e-05	0.4955	1.39456e-05	0.49349	7.05523e-05	0.5045	5.73145e-05	1.77068	0.33605
0.58859	0.01021	0.58859	0.00482	0.52052	9.62847e-05	0.43181	0.000101231	0.5045	1.75974e-05	0.502	8.42848e-05	0.51351	6.9577e-05	1.78119	0.33962
0.6006	0.01092	0.6006	0.00539	0.52853	0.000112896	0.4408	0.000121484	0.51351	2.20836e-05	0.51051	0.000100295	0.52252	8.40854e-05	1.7917	0.34314
0.61261	0.01165	0.61261	0.00602	0.53654	0.000131951	0.4498	0.000145112	0.52252	2.75667e-05	0.51902	0.000118893	0.53153	0.00010118	1.80221	0.34661
0.62462	0.01241	0.62462	0.00671	0.54454	0.000153745	0.4588	0.000172562	0.53153	3.42351e-05	0.52753	0.000140422	0.54054	0.000121242	1.81272	0.35004
0.63664	0.01321	0.63664	0.00745	0.55255	0.0001786	0.46779	0.000204323	0.54054	4.23063e-05	0.53604	0.00016526	0.54955	0.000144695	1.82323	0.35341
0.64865	0.01403	0.64865	0.00825	0.56056	0.000206869	0.47679	0.000240931	0.54955	5.20303e-05	0.54454	0.000193821	0.55856	0.00017201	1.83374	0.35673
0.66066	0.01488	0.66066	0.00911	0.56857	0.000238931	0.48578	0.000282969	0.55856	6.36932e-05	0.55305	0.000226559	0.56757	0.000203708	1.83986	0.35864
0.67267	0.01576	0.67267	0.01003	0.57658	0.000275203	0.49478	0.00033107	0.56757	7.76211e-05	0.56156	0.00026397	0.57658	0.000240365	1.84425	0.36
0.68468	0.01667	0.68468	0.01103	0.58458	0.000316131	0.50378	0.000385916	0.57658	9.41843e-05	0.57007	0.000306593	0.58559	0.00028261	1.85475	0.36322
0.6967	0.01762	0.6967	0.01209	0.59259	0.000362199	0.51277	0.000448247	0.58559	0.000113801	0.57858	0.000355013	0.59459	0.000331138	1.86526	0.36638
0.70871	0.01859	0.70871	0.01323	0.6006	0.000413927	0.52177	0.000518855	0.59459	0.000136944	0.58709	0.000409866	0.6036	0.000386703	1.87577	0.36948
0.72072	0.01959	0.72072	0.01444	0.60861	0.000471874	0.53076	0.000598592	0.6036	0.00016414	0.5956	0.000471834	0.61261	0.000450129	1.88628	0.37253
0.73273	0.02063	0.73273	0.01572	0.61662	0.000536638	0.53976	0.000688367	0.61261	0.000195984	0.6041	0.000541655	0.62162	0.000522311	1.89679	0.37552
0.74474	0.02169	0.74474	0.01709	0.62462	0.000608861	0.54876	0.00078915	0.62162	0.000233133	0.61261	0.000620121	0.63063	0.000604216	1.9073	0.37845
0.75676	0.02278	0.75676	0.01854	0.63263	0.000689226	0.55775	0.000901972	0.63063	0.00027632	0.62112	0.000708081	0.63964	0.000696891	1.91781	0.38132
0.76877	0.02391	0.76877	0.02008	0.64064	0.000778461	0.56675	0.00103	0.63964	0.000326356	0.62963	0.000806442	0.64865	0.000801462	1.92831	0.38413
0.78078	0.02506	0.78078	0.0217	0.64865	0.00087734	0.57575	0.00117	0.64865	0.000384136	0.63814	0.000916173	0.65766	0.000919138	1.93882	0.38688
0.79279	0.02624	0.79279	0.02341	0.65666	0.000986684	0.58474	0.00132	0.65766	0.000450642	0.64665	0.00104	0.66667	0.00105	1.94933	0.38957
0.8048	0.02746	0.8048	0.02521	0.66466	0.00111	0.59374	0.0015	0.66667	0.000526953	0.65516	0.00117	0.67568	0.0012	1.95984	0.3922
0.81682	0.0287	0.81682	0.0271	0.67267	0.00124	0.60273	0.00169	0.67568	0.000614247	0.66366	0.00132	0.68468	0.00136	1.97035	0.39477
0.82883	0.02997	0.82883	0.02908	0.68068	0.00139	0.61173	0.0019	0.68468	0.00071381	0.67217	0.00149	0.69369	0.00155	1.97274	0.39534
0.84084	0.03127	0.84084	0.03116	0.68869	0.00155	0.62073	0.00213	0.69369	0.000827035	0.68068	0.00167	0.7027	0.00175	1.98086	0.39727
0.85285	0.0326	0.85285	0.03334	0.6967	0.00172	0.62972	0.00238	0.7027	0.000955436	0.68919	0.00188	0.71171	0.00198	1.99137	0.3997
0.86486	0.03396	0.86486	0.03562	0.7047	0.00191	0.63872	0.00266	0.71171	0.0011	0.6977	0.0021	0.72072	0.00223	2.00188	0.40208
0.87688	0.03535	0.87688	0.038	0.71271	0.00212	0.64771	0.00296	0.72072	0.00126	0.70621	0.00234	0.72973	0.00251	2.01238	0.40438
0.88889	0.03676	0.88889	0.04047	0.72072	0.00235	0.65671	0.0033	0.72973	0.00145	0.71471	0.00261	0.73874	0.00281	2.02289	0.40662
0.9009	0.03821	0.9009	0.04305	0.72873	0.0026	0.66571	0.00366	0.73874	0.00166	0.72322	0.0029	0.74775	0.00315	2.0334	0.4088
0.91291	0.03968	0.91291	0.04573	0.73674	0.00287	0.6747	0.00405	0.74775	0.00189	0.73173	0.00322	0.75676	0.00352	2.04391	0.41091
0.92492	0.04117	0.92492	0.04852	0.74474	0.00316	0.6837	0.00448	0.75676	0.00215	0.74024	0.00356	0.76577	0.00392	2.05442	0.41295
0.93694	0.0427	0.93694	0.0514	0.75275	0.00348	0.69269	0.00494	0.76577	0.00243	0.74875	0.00394	0.77477	0.00436	2.06493	0.41493
0.94895	0.04424	0.94895	0.05439	0.76076	0.00383	0.70169	0.00543	0.77477	0.00275	0.75726	0.00434	0.78378	0.00484	2.07544	0.41684
0.96096	0.04582	0.96096	0.05749	0.76877	0.0042	0.71069	0.00597	0.78378	0.00311	0.76577	0.00479	0.79279	0.00536	2.08595	0.41868
0.97297	0.04742	0.97297	0.06068	0.77678	0.0046	0.71968	0.00655	0.79279	0.0035	0.77427	0.00526	0.8018	0.00593	2.09645	0.42045
0.98498	0.04904	0.98498	0.06399	0.78478	0.00502	0.72868	0.00717	0.8018	0.00393	0.78278	0.00578	0.81081	0.00654	2.10563	0.42195
0.997	0.05069	0.997	0.06739	0.79279	0.00549	0.73767	0.00784	0.81081	0.00441	0.79129	0.00633	0.81982	0.00721	2.10696	0.42216
1.00901	0.05237	1.00901	0.0709	0.8008	0.00598	0.74667	0.00855	0.81982	0.00493	0.7998	0.00693	0.82883	0.00793	2.11747	0.4238
1.02102	0.05406	1.02102	0.0745	0.80881	0.00652	0.75567	0.00932	0.82883	0.00551	0.80831	0.00757	0.83784	0.00871	2.12798	0.42537
1.03303	0.05578	1.03303	0.07821	0.81682	0.00708	0.76466	0.01014	0.83784	0.00614	0.81682	0.00826	0.84685	0.00955	2.13849	0.42687
1.04505	0.05752	1.04505	0.08202	0.82482	0.00769	0.77366	0.01101	0.84685	0.00683	0.82533	0.009	0.85586	0.01045	2.149	0.4283
1.05706	0.05929	1.05706	0.08593	0.83283	0.00834	0.78265	0.01194	0.85586	0.00758	0.83383	0.00979	0.86486	0.01142	2.15951	0.42967
1.06907	0.06107	1.06907	0.08994	0.84084	0.00904	0.79165	0.01293	0.86486	0.00839	0.84234	0.01064	0.87387	0.01246	2.17002	0.43096
1.08108	0.06288	1.08108	0.09404	0.84885	0.00978	0.80065	0.01398	0.87387	0.00928	0.85085	0.01154	0.88288	0.01357	2.18052	0.43219
1.09309	0.0647	1.09309	0.09823	0.85686	0.01056	0.80964	0.01509	0.88288	0.01024	0.85936	0.0125	0.89189	0.01476	2.19103	0.43335
1.10511	0.06655	1.10511	0.10252	0.86486	0.0114	0.81864	0.01627	0.89189	0.01128	0.86787	0.01353	0.9009	0.01603	2.20154	0.43445
1.11712	0.06841	1.11712	0.1069	0.87287	0.01229	0.82763	0.01752	0.9009	0.01241	0.87638	0.01461	0.90991	0.01738	2.21205	0.43547
1.12847	0.07019	1.12913	0.11137	0.88088	0.01323	0.83663	0.01885	0.90991	0.01362	0.88488	0.01577	0.91892	0.01882	2.22256	0.43643
1.12913	0.07029	1.14114	0.11593	0.88889	0.01423	0.84563	0.02024	0.91892	0.01493	0.89339	0.01699	0.92793	0.02035	2.23307	0.43732
1.14114	0.07219	1.15315	0.12057	0.8969	0.01528	0.85462	0.02171	0.92793	0.01634	0.9019	0.01829	0.93694	0.02198	2.23852	0.43776
1.15315	0.07411	1.16517	0.12529	0.9049	0.0164	0.86362	0.02326	0.93694	0.01785	0.91041	0.01966	0.94595	0.0237	2.24358	0.43815
1.16517	0.07605	1.17718	0.13009	0.91291	0.01757	0.87261	0.02489	0.94595	0.01946	0.91892	0.02111	0.95495	0.02553	2.25409	0.4389
1.17718	0.078	1.18919	0.13497	0.92092	0.01881	0.88161	0.0266	0.95495	0.0212	0.92743	0.02264	0.96396	0.02746	2.26459	0.43959
1.18919	0.07996	1.2012	0.13992	0.92893	0.02012	0.89061	0.02839	0.96396	0.02305	0.93594	0.02426	0.97297	0.02949	2.2751	0.44022
1.2012	0.08194	1.21321	0.14494	0.93694	0.0215	0.8996	0.03027	0.97297	0.02502	0.94444	0.02596	0.98198	0.03164	2.28561	0.44078
1.21321	0.08394	1.22523	0.15003	0.94494	0.02294	0.9086	0.03224	0.98198	0.02712	0.95295	0.02774	0.99099	0.03391	2.29612	0.44127
1.22523	0.08595	1.23724	0.15519	0.95295	0.02446	0.91759	0.0343	0.99099	0.02936	0.96146	0.02962	1	0.03629	2.30663	0.4417
1.23724	0.08797	1.24925	0.16041	0.96096	0.02606	0.92659	0.03645	1	0.03174	0.96997	0.03159	1.00901	0.0388	2.31714	0.44206
1.24925	0.09	1.26126	0.16568	0.96897	0.02773	0.93559	0.0387	1.00901	0.03426	0.97848	0.03366	1.01802	0.04143	2.32765	0.44236
1.26126	0.09204	1.27327	0.17102	0.97698	0.02948	0.94458	0.04105	1.01802	0.03692	0.98699	0.03582	1.02703	0.04418	2.33815	0.44259
1.27327	0.0941	1.28529	0.1764	0.98498	0.03132	0.95358	0.04349	1.02703	0.03975	0.9955	0.03809	1.03604	0.04707	2.34866	0.44276
1.28529	0.09617	1.2973	0.18183	0.99299	0.03323	0.96257	0.04603	1.03604	0.04273	1.004	0.04046	1.04505	0.05009	2.35917	0.44287
1.2973	0.09824	1.30931	0.18731	1.001	0.03524	0.97157	0.04867	1.04505	0.04588	1.01251	0.04293	1.05405	0.05325	2.36968	0.44292
1.30931	0.10033	1.32132	0.19282	1.00901	0.03732	0.98057	0.05141	1.05405	0.04919	1.02102	0.04551	1.06306	0.05655	2.37141	0.44292
1.32132	0.10242	1.33333	0.19838	1.01702	0.0395	0.98956	0.05426	1.06306	0.05268	1.02953	0.0482	1.07207	0.05999	2.38019	0.4429
1.33333	0.10452	1.34501	0.20381	1.02503	0.04177	0.99856	0.05721	1.07207	0.05635	1.03804	0.051	1.08108	0.06357	2.3907	0.44282
1.34535	0.10663	1.34535	0.20397	1.03303	0.04413	1.00755	0.06027	1.08108	0.0602	1.04655	0.05391	1.09009	0.0673	2.40121	0.44269
1.35736	0.10875	1.35736	0.20958	1.04104	0.04659	1.01655	0.06343	1.09009	0.06423	1.05506	0.05694	1.0991	0.07117	2.41172	0.44249
1.36937	0.11087	1.36937	0.21523	1.04905	0.04914	1.02555	0.0667	1.0991	0.06846	1.06356	0.06008	1.10811	0.0752	2.42222	0.44223
1.38138	0.11299	1.38138	0.2209	1.05461	0.05098	1.03454	0.07008	1.10811	0.07287	1.07207	0.06334	1.11712	0.07938	2.43273	0.44191
1.38541	0.11371	1.39339	0.22658	1.05706	0.0518	1.04354	0.07357	1.11712	0.07749	1.08058	0.06673	1.12613	0.0837	2.44324	0.44154
1.39339	0.11512	1.40541	0.23228	1.06507	0.05455	1.05253	0.07717	1.12613	0.0823	1.08909	0.07023	1.13514	0.08819	2.45375	0.44111
1.40541	0.11726	1.41742	0.23799	1.07307	0.0574	1.06153	0.08088	1.13514	0.08731	1.0976	0.07385	1.14414	0.09283	2.46426	0.44062
1.41742	0.11939	1.42943	0.24371	1.08108	0.06035	1.07053	0.0847	1.14414	0.09253	1.10611	0.0776	1.15315	0.09762	2.47477	0.44007
1.42943	0.12153	1.44144	0.24943	1.08909	0.06341	1.07952	0.08863	1.15315	0.09796	1.11461	0.08147	1.16216	0.10257	2.48528	0.43947
1.44144	0.12368	1.45345	0.25515	1.0971	0.06657	1.08852	0.09267	1.16216	0.1036	1.12312	0.08547	1.17117	0.10768	2.49579	0.43881
1.45345	0.12582	1.46547	0.26086	1.10511	0.06984	1.09751	0.09682	1.17117	0.10945	1.13163	0.08959	1.18018	0.11294	2.5043	0.43824
1.46547	0.12796	1.47748	0.26657	1.11311	0.07321	1.10651	0.10108	1.18018	0.11551	1.14014	0.09384	1.18919	0.11836	2.50629	0.4381
1.47748	0.13011	1.48949	0.27226	1.12112	0.0767	1.11551	0.10545	1.18919	0.12178	1.14865	0.09822	1.1982	0.12394	2.5168	0.43734
1.48949	0.13225	1.5015	0.27794	1.12913	0.08029	1.1245	0.10992	1.1982	0.12826	1.15716	0.10272	1.20721	0.12967	2.52731	0.43652
1.5015	0.1344	1.51351	0.2836	1.13714	0.08399	1.1335	0.11451	1.20721	0.13496	1.16567	0.10735	1.21361	0.13384	2.53782	0.43565
1.51351	0.13654	1.52363	0.28834	1.14515	0.0878	1.14249	0.1192	1.21622	0.14188	1.17417	0.11211	1.21622	0.13556	2.54833	0.43473
1.52553	0.13868	1.52553	0.28923	1.15315	0.09172	1.15149	0.124	1.22523	0.149	1.18268	0.11699	1.22523	0.1416	2.55884	0.43376
1.53754	0.14082	1.53754	0.29483	1.16116	0.09575	1.16049	0.12891	1.23423	0.15634	1.19119	0.122	1.23423	0.1478	2.56935	0.43274
1.54955	0.14295	1.54955	0.30041	1.16384	0.09713	1.16948	0.13392	1.23717	0.15878	1.1997	0.12714	1.24324	0.15415	2.57986	0.43168
1.56156	0.14508	1.56156	0.30595	1.16917	0.0999	1.17848	0.13903	1.24324	0.16389	1.20821	0.1324	1.25225	0.16065	2.59036	0.43056
1.57357	0.1472	1.57357	0.31145	1.17718	0.10415	1.18747	0.14424	1.25225	0.17165	1.21672	0.13778	1.26126	0.16729	2.60087	0.42939
1.58559	0.14932	1.58559	0.31691	1.18519	0.10852	1.19647	0.14955	1.26126	0.17961	1.22523	0.14329	1.27027	0.17408	2.61138	0.42818
1.5976	0.15144	1.5976	0.32232	1.19319	0.113	1.20547	0.15496	1.27027	0.18778	1.23373	0.14892	1.27928	0.18101	2.62189	0.42693
1.60961	0.15355	1.60961	0.32768	1.2012	0.11758	1.21446	0.16047	1.27928	0.19615	1.24224	0.15467	1.28829	0.18809	2.6324	0.42563
1.62162	0.15565	1.62162	0.333	1.20921	0.12228	1.22346	0.16607	1.28829	0.20472	1.25075	0.16053	1.2973	0.1953	2.63719	0.42502
1.63363	0.15774	1.63363	0.33825	1.21722	0.12709	1.23245	0.17176	1.2973	0.21348	1.25926	0.16652	1.30631	0.20264	2.64291	0.42428
1.64235	0.15926	1.64565	0.34345	1.22523	0.13201	1.24145	0.17753	1.30631	0.22243	1.26023	0.16721	1.31532	0.21012	2.65342	0.42289
1.64565	0.15983	1.65766	0.34859	1.23323	0.13704	1.25045	0.1834	1.31532	0.23157	1.26777	0.17262	1.32432	0.21772	2.66393	0.42146
1.65766	0.16191	1.66967	0.35366	1.24124	0.14217	1.25944	0.18935	1.32432	0.24089	1.27628	0.17883	1.33333	0.22545	2.67443	0.41999
1.66967	0.16398	1.68168	0.35866	1.24925	0.14742	1.26844	0.19538	1.33333	0.25038	1.28478	0.18516	1.3335	0.22559	2.68494	0.41848
1.68168	0.16604	1.69369	0.36359	1.25726	0.15276	1.27743	0.20149	1.34234	0.26004	1.29329	0.19159	1.34234	0.23329	2.69545	0.41692
1.69369	0.16809	1.70225	0.36706	1.26527	0.15822	1.28643	0.20768	1.35135	0.26987	1.3018	0.19813	1.35135	0.24125	2.70596	0.41533
1.70571	0.17013	1.70571	0.36845	1.27307	0.16363	1.29543	0.21394	1.35484	0.27371	1.31031	0.20477	1.36036	0.24932	2.71647	0.4137
1.71772	0.17216	1.71772	0.37323	1.27327	0.16377	1.30442	0.22027	1.36036	0.27985	1.31882	0.21151	1.36937	0.25749	2.72698	0.41203
1.72973	0.17418	1.72973	0.37794	1.28128	0.16943	1.31342	0.22666	1.36937	0.28998	1.32733	0.21835	1.37838	0.26577	2.73749	0.41033
1.74174	0.17618	1.74174	0.38256	1.28929	0.17519	1.32241	0.23312	1.37838	0.30025	1.33584	0.22529	1.38739	0.27414	2.748	0.40859
1.75375	0.17818	1.75375	0.3871	1.2973	0.18105	1.33141	0.23964	1.38739	0.31065	1.34434	0.23231	1.3964	0.2826	2.7585	0.40681
1.76577	0.18016	1.76577	0.39155	1.30531	0.187	1.34041	0.24621	1.3964	0.32119	1.35285	0.23942	1.40541	0.29115	2.76901	0.405
1.77778	0.18213	1.77778	0.39591	1.31331	0.19305	1.3494	0.25284	1.40541	0.33184	1.36136	0.24662	1.41441	0.29977	2.77008	0.40482
1.78979	0.18409	1.78979	0.40019	1.32132	0.19919	1.3584	0.25952	1.41441	0.3426	1.36987	0.2539	1.42342	0.30847	2.77952	0.40316
1.8018	0.18603	1.8018	0.40437	1.32933	0.20542	1.36739	0.26624	1.42342	0.35347	1.37838	0.26125	1.43243	0.31723	2.79003	0.40129
1.81381	0.18796	1.81381	0.40845	1.33734	0.21174	1.37639	0.27301	1.43243	0.36443	1.38689	0.26868	1.44144	0.32606	2.80054	0.39938
1.82583	0.18987	1.82583	0.41244	1.34535	0.21815	1.38539	0.27981	1.44144	0.37547	1.3954	0.27618	1.45045	0.33494	2.81105	0.39745
1.83784	0.19177	1.83784	0.41633	1.35335	0.22464	1.39438	0.28665	1.45045	0.38658	1.4039	0.28374	1.4534	0.33785	2.82156	0.39548
1.84985	0.19365	1.84985	0.42012	1.36136	0.23121	1.40338	0.29352	1.45946	0.39776	1.41241	0.29136	1.45946	0.34387	2.83206	0.39348
1.86186	0.19552	1.86186	0.42381	1.36937	0.23785	1.41237	0.30041	1.46847	0.40899	1.42092	0.29904	1.46847	0.35284	2.84257	0.39146
1.87387	0.19737	1.87387	0.42739	1.37738	0.24457	1.42137	0.30733	1.47251	0.41404	1.42943	0.30677	1.47748	0.36185	2.85308	0.38941
1.88589	0.1992	1.88086	0.42943	1.38229	0.24873	1.43037	0.31426	1.47748	0.42027	1.43794	0.31454	1.48649	0.37088	2.86359	0.38733
1.8979	0.20102	1.88589	0.43087	1.38539	0.25137	1.43936	0.32121	1.48649	0.43158	1.44379	0.31991	1.4955	0.37994	2.8741	0.38523
1.8993	0.20123	1.8979	0.43424	1.39339	0.25823	1.44836	0.32817	1.4955	0.44291	1.44645	0.32236	1.5045	0.38902	2.88461	0.3831
1.90991	0.20282	1.90991	0.43751	1.4014	0.26515	1.45735	0.33514	1.5045	0.45426	1.45495	0.33022	1.51351	0.3981	2.89512	0.38095
1.92192	0.2046	1.92192	0.44067	1.40941	0.27214	1.46635	0.34211	1.51351	0.46561	1.46346	0.33811	1.52252	0.40718	2.90297	0.37932
1.93393	0.20637	1.93393	0.44371	1.41742	0.27919	1.47535	0.34907	1.52252	0.47695	1.47197	0.34602	1.53153	0.41627	2.90563	0.37877
1.94595	0.20811	1.94595	0.44665	1.42543	0.28629	1.48434	0.35603	1.53153	0.48827	1.48048	0.35396	1.54054	0.42533	2.91613	0.37657
1.95796	0.20984	1.95796	0.44948	1.43343	0.29344	1.49334	0.36298	1.54054	0.49957	1.48899	0.36192	1.54955	0.43438	2.92664	0.37435
1.96997	0.21155	1.96997	0.45219	1.44144	0.30065	1.50233	0.36991	1.54955	0.51082	1.4975	0.3699	1.55856	0.44341	2.93715	0.37211
1.98198	0.21324	1.98198	0.4548	1.44945	0.30789	1.51133	0.37683	1.55856	0.52202	1.50601	0.37788	1.56757	0.4524	2.94766	0.36985
1.99399	0.21491	1.99399	0.45728	1.45746	0.31518	1.52033	0.38372	1.56757	0.53316	1.51451	0.38586	1.57329	0.45808	2.95817	0.36757
2.00601	0.21657	2.00601	0.45966	1.46547	0.32251	1.52932	0.39059	1.57658	0.54423	1.52302	0.39385	1.57658	0.46135	2.96868	0.36527
2.01802	0.2182	2.01802	0.46192	1.47347	0.32986	1.53832	0.39742	1.58559	0.55521	1.53153	0.40183	1.58559	0.47025	2.97919	0.36295
2.03003	0.21981	2.03003	0.46407	1.48148	0.33725	1.54731	0.40423	1.59018	0.56078	1.54004	0.40979	1.59459	0.47911	2.9897	0.36062
2.04204	0.2214	2.04204	0.4661	1.48949	0.34466	1.55631	0.41099	1.59459	0.5661	1.54855	0.41774	1.6036	0.4879	3.0002	0.35827
2.05405	0.22297	2.05405	0.46802	1.49152	0.34655	1.56531	0.4177	1.6036	0.57689	1.55706	0.42567	1.61261	0.49662	3.01071	0.3559
2.06607	0.22452	2.05948	0.46885	1.4975	0.3521	1.5743	0.42438	1.61261	0.58756	1.56557	0.43357	1.62162	0.50527	3.02122	0.35352
2.07808	0.22605	2.06607	0.46982	1.50551	0.35955	1.5833	0.431	1.62162	0.5981	1.57407	0.44144	1.63063	0.51384	3.03173	0.35112
2.09009	0.22756	2.07808	0.47151	1.51351	0.36701	1.59229	0.43756	1.63063	0.60852	1.58258	0.44927	1.63964	0.52233	3.03585	0.35018
2.1021	0.22905	2.09009	0.47308	1.52152	0.37448	1.60129	0.44407	1.63964	0.61878	1.59109	0.45706	1.64865	0.53072	3.04224	0.34871
2.11411	0.23051	2.1021	0.47454	1.52953	0.38196	1.61029	0.45051	1.64865	0.62889	1.5996	0.4648	1.65766	0.53901	3.05275	0.34629
2.12613	0.23195	2.11411	0.47589	1.53754	0.38944	1.61928	0.45689	1.65766	0.63884	1.60811	0.47249	1.66667	0.54719	3.06326	0.34386
2.13814	0.23337	2.12613	0.47712	1.54555	0.39692	1.62828	0.4632	1.66667	0.64862	1.61662	0.48012	1.67568	0.55526	3.07377	0.34141
2.15015	0.23477	2.13814	0.47824	1.55355	0.40438	1.63727	0.46944	1.67568	0.65821	1.62513	0.48769	1.68468	0.56322	3.08427	0.33895
2.15624	0.23547	2.15015	0.47924	1.56156	0.41184	1.64627	0.47559	1.68468	0.66761	1.62734	0.48966	1.69318	0.5706	3.09478	0.33649
2.16216	0.23615	2.16216	0.48013	1.56957	0.41928	1.65527	0.48167	1.69369	0.67681	1.63363	0.4952	1.69369	0.57105	3.10529	0.33401
2.17417	0.23751	2.17417	0.48092	1.57758	0.4267	1.66426	0.48767	1.7027	0.68581	1.64214	0.50263	1.7027	0.57875	3.1158	0.33153
2.18619	0.23884	2.18619	0.48159	1.58559	0.4341	1.67326	0.49358	1.70785	0.69085	1.65065	0.50999	1.71171	0.58632	3.12631	0.32903
2.1982	0.24015	2.1982	0.48215	1.59359	0.44146	1.68225	0.4994	1.71171	0.69458	1.65916	0.51727	1.72072	0.59374	3.13682	0.32653
2.21021	0.24143	2.21021	0.4826	1.60075	0.44802	1.69125	0.50512	1.72072	0.70314	1.66767	0.52446	1.72973	0.60102	3.14733	0.32403
2.22222	0.2427	2.22222	0.48294	1.6016	0.4488	1.70025	0.51075	1.72973	0.71146	1.67618	0.53156	1.73874	0.60815	3.15784	0.32151
2.23423	0.24394	2.23423	0.48318	1.60961	0.45609	1.70924	0.51628	1.73874	0.71954	1.68468	0.53857	1.74775	0.61512	3.16834	0.31899
2.24625	0.24515	2.2381	0.48323	1.61762	0.46335	1.71824	0.52171	1.74775	0.72738	1.69319	0.54548	1.75676	0.62193	3.16874	0.3189
2.25826	0.24635	2.24625	0.48331	1.62563	0.47056	1.72724	0.52704	1.75676	0.73497	1.7017	0.55229	1.76577	0.62858	3.17885	0.31647
2.27027	0.24752	2.25826	0.48333	1.63363	0.47772	1.73623	0.53225	1.76577	0.7423	1.71021	0.55899	1.77477	0.63505	3.18936	0.31394
2.28228	0.24867	2.27027	0.48325	1.64164	0.48483	1.74523	0.53736	1.77477	0.74936	1.71872	0.56559	1.78378	0.64136	3.19987	0.31141
2.29429	0.24979	2.28228	0.48307	1.64965	0.49189	1.75422	0.54236	1.78378	0.75616	1.72723	0.57206	1.79279	0.64748	3.21038	0.30887
2.30631	0.25089	2.29429	0.48278	1.65766	0.49888	1.76322	0.54724	1.79279	0.76268	1.73574	0.57842	1.8018	0.65342	3.22089	0.30634
2.31832	0.25197	2.30631	0.48239	1.66567	0.5058	1.77222	0.552	1.8018	0.76892	1.74424	0.58466	1.81081	0.65918	3.2314	0.3038
2.33033	0.25302	2.31832	0.48191	1.67367	0.51266	1.78121	0.55665	1.81081	0.77488	1.75275	0.59077	1.81307	0.66059	3.2419	0.30125
2.34234	0.25405	2.33033	0.48132	1.68168	0.51945	1.79021	0.56117	1.81982	0.78056	1.76126	0.59676	1.81982	0.66475	3.25241	0.29871
2.35435	0.25506	2.34234	0.48064	1.68969	0.52615	1.7992	0.56557	1.82552	0.784	1.76977	0.60261	1.82883	0.67013	3.26292	0.29617
2.36637	0.25604	2.35435	0.47987	1.6977	0.53278	1.8082	0.56985	1.82883	0.78594	1.77828	0.60832	1.83784	0.67531	3.27343	0.29363
2.37838	0.257	2.36637	0.479	1.70571	0.53933	1.8172	0.574	1.83784	0.79103	1.78679	0.6139	1.84685	0.68029	3.28394	0.29108
2.39039	0.25793	2.37838	0.47803	1.70998	0.54278	1.82619	0.57802	1.84685	0.79582	1.7953	0.61934	1.85586	0.68507	3.29445	0.28854
2.4024	0.25885	2.39039	0.47698	1.71371	0.54579	1.83519	0.58191	1.85586	0.80031	1.8038	0.62463	1.86486	0.68965	3.30163	0.28681
2.41318	0.25964	2.4024	0.47584	1.72172	0.55216	1.84418	0.58567	1.86486	0.8045	1.8109	0.62893	1.87387	0.69403	3.30496	0.286
2.41441	0.25973	2.41441	0.47461	1.72973	0.55843	1.85318	0.5893	1.87387	0.80838	1.81231	0.62978	1.88288	0.69819	3.31547	0.28346
2.42643	0.2606	2.41671	0.47436	1.73774	0.56461	1.86218	0.59279	1.88288	0.81196	1.82082	0.63478	1.89189	0.70215	3.32597	0.28093
2.43844	0.26144	2.42643	0.47329	1.74575	0.57068	1.87117	0.59615	1.89189	0.81524	1.82933	0.63962	1.9009	0.7059	3.33648	0.2784
2.45045	0.26225	2.43844	0.47189	1.75375	0.57666	1.88017	0.59937	1.9009	0.8182	1.83784	0.64431	1.90991	0.70943	3.34699	0.27587
2.46246	0.26305	2.45045	0.47041	1.76176	0.58252	1.88916	0.60246	1.90991	0.82086	1.84635	0.64885	1.91892	0.71275	3.3575	0.27334
2.47447	0.26381	2.46246	0.46884	1.76977	0.58828	1.89816	0.60541	1.91892	0.82321	1.85485	0.65323	1.92793	0.71586	3.36801	0.27082
2.48649	0.26456	2.47447	0.4672	1.77778	0.59393	1.90716	0.60822	1.92793	0.82526	1.86336	0.65744	1.93296	0.7175	3.37852	0.2683
2.4985	0.26528	2.48649	0.46547	1.78579	0.59946	1.91615	0.61089	1.93694	0.827	1.87187	0.6615	1.93694	0.71875	3.38903	0.26579
2.51051	0.26598	2.4985	0.46367	1.79379	0.60487	1.92515	0.61342	1.94319	0.82802	1.88038	0.66539	1.94595	0.72143	3.39954	0.26329
2.52252	0.26665	2.51051	0.4618	1.8018	0.61016	1.93414	0.61581	1.94595	0.82843	1.88889	0.66912	1.95495	0.72389	3.41004	0.26079
2.53453	0.2673	2.52252	0.45985	1.80981	0.61533	1.94314	0.61806	1.95495	0.82956	1.8974	0.67268	1.96396	0.72613	3.42055	0.25829
2.54655	0.26793	2.53453	0.45784	1.81782	0.62037	1.95214	0.62017	1.96396	0.83038	1.90591	0.67608	1.97297	0.72816	3.43106	0.25581
2.55856	0.26853	2.54655	0.45575	1.8192	0.62123	1.96113	0.62214	1.97297	0.83091	1.91441	0.6793	1.98198	0.72997	3.43452	0.25499
2.57057	0.26912	2.55856	0.4536	1.82583	0.62529	1.97013	0.62397	1.98198	0.83113	1.92292	0.68236	1.99099	0.73157	3.44157	0.25333
2.58258	0.26967	2.57057	0.45138	1.83383	0.63008	1.97912	0.62566	1.99099	0.83106	1.93143	0.68525	2	0.73295	3.45208	0.25085
2.59459	0.27021	2.58258	0.44909	1.84184	0.63473	1.98812	0.62721	2	0.8307	1.93994	0.68797	2.00901	0.73412	3.46259	0.24839
2.60661	0.27072	2.59459	0.44675	1.84985	0.63925	1.99712	0.62862	2.00901	0.83004	1.94845	0.69051	2.01802	0.73507	3.4731	0.24593
2.61862	0.27121	2.59533	0.4466	1.85786	0.64364	2.00611	0.62989	2.01802	0.8291	1.95696	0.69288	2.02703	0.73581	3.48361	0.24349
2.63063	0.27167	2.60661	0.44434	1.86587	0.64788	2.01511	0.63102	2.02703	0.82787	1.96547	0.69509	2.03604	0.73634	3.49411	0.24105
2.64264	0.27212	2.61862	0.44188	1.87387	0.65199	2.0241	0.63201	2.03604	0.82637	1.97397	0.69712	2.04505	0.73666	3.50462	0.23862
2.65465	0.27254	2.63063	0.43935	1.88188	0.65596	2.0331	0.63286	2.04505	0.82459	1.98248	0.69898	2.05285	0.73677	3.51513	0.2362
2.66667	0.27293	2.64264	0.43678	1.88989	0.65979	2.0421	0.63357	2.05405	0.82253	1.99099	0.70066	2.05405	0.73678	3.52564	0.23378
2.67012	0.27304	2.65465	0.43415	1.8979	0.66347	2.05109	0.63415	2.06086	0.8208	1.99445	0.7013	2.06306	0.73668	3.53615	0.23138
2.67868	0.27331	2.66667	0.43147	1.90591	0.66701	2.06009	0.63459	2.06306	0.82021	1.9995	0.70218	2.07207	0.73638	3.54666	0.22899
2.69069	0.27366	2.67868	0.42873	1.91391	0.6704	2.06908	0.6349	2.07207	0.81763	2.00801	0.70352	2.08108	0.73588	3.55717	0.22661
2.7027	0.27399	2.69069	0.42595	1.92192	0.67365	2.07808	0.63507	2.08108	0.81479	2.01652	0.70469	2.09009	0.73518	3.56741	0.2243
2.71471	0.2743	2.7027	0.42313	1.92843	0.67617	2.08708	0.63511	2.09009	0.8117	2.02503	0.7057	2.0991	0.73428	3.56768	0.22424
2.72673	0.27458	2.71471	0.42026	1.92993	0.67674	2.09607	0.63502	2.0991	0.80835	2.03353	0.70653	2.10811	0.73319	3.57818	0.22189
2.73874	0.27485	2.72673	0.41734	1.93794	0.67969	2.10507	0.63479	2.10811	0.80477	2.04204	0.70719	2.11712	0.7319	3.58869	0.21954
2.75075	0.27509	2.73874	0.41439	1.94595	0.68249	2.11406	0.63444	2.11712	0.80095	2.05055	0.70769	2.12613	0.73042	3.5992	0.2172
2.76276	0.27531	2.75075	0.4114	1.95395	0.68514	2.12306	0.63396	2.12613	0.7969	2.05906	0.70802	2.13514	0.72876	3.60971	0.21488
2.77477	0.27551	2.76276	0.40836	1.96196	0.68764	2.13206	0.63335	2.13514	0.79263	2.06757	0.70819	2.14414	0.72691	3.62022	0.21257
2.78679	0.27569	2.77395	0.40551	1.96997	0.68999	2.14105	0.63262	2.14414	0.78813	2.07608	0.70819	2.15315	0.72487	3.63073	0.21027
2.7988	0.27585	2.77477	0.4053	1.97798	0.69219	2.15005	0.63176	2.15315	0.78342	2.08458	0.70803	2.16216	0.72266	3.64124	0.20798
2.81081	0.27598	2.78679	0.40219	1.98599	0.69423	2.15904	0.63078	2.16216	0.77851	2.09309	0.7077	2.17117	0.72028	3.65174	0.20571
2.82282	0.2761	2.7988	0.39906	1.99399	0.69613	2.16804	0.62968	2.17117	0.77339	2.1016	0.70722	2.17274	0.71984	3.66225	0.20345
2.83483	0.27619	2.81081	0.39589	2.002	0.69787	2.17704	0.62846	2.17853	0.76907	2.11011	0.70658	2.18018	0.71772	3.67276	0.2012
2.84685	0.27627	2.82282	0.3927	2.01001	0.69946	2.18603	0.62712	2.18018	0.76808	2.11862	0.70578	2.18919	0.71499	3.68327	0.19897
2.85886	0.27632	2.83483	0.38947	2.01802	0.7009	2.19503	0.62567	2.18919	0.76258	2.12713	0.70483	2.1982	0.7121	3.69378	0.19675
2.87087	0.27635	2.84685	0.38622	2.02603	0.70219	2.20402	0.6241	2.1982	0.7569	2.13564	0.70372	2.20721	0.70905	3.7003	0.19537
2.88288	0.27637	2.85886	0.38295	2.03403	0.70333	2.21302	0.62242	2.20721	0.75104	2.14414	0.70247	2.21622	0.70583	3.70429	0.19454
2.89489	0.27636	2.87087	0.37965	2.03766	0.7038	2.22202	0.62063	2.21622	0.74502	2.15265	0.70106	2.22523	0.70247	3.7148	0.19234
2.90691	0.27633	2.88288	0.37633	2.04204	0.70432	2.23101	0.61874	2.22523	0.73883	2.16116	0.69951	2.23423	0.69895	3.72531	0.19016
2.91892	0.27629	2.89489	0.37299	2.05005	0.70516	2.24001	0.61673	2.23423	0.73249	2.16967	0.69781	2.24324	0.69529	3.73581	0.188
2.92706	0.27624	2.90691	0.36963	2.05806	0.70585	2.249	0.61462	2.24324	0.726	2.178	0.69601	2.25225	0.69148	3.74632	0.18585
2.93093	0.27622	2.91892	0.36625	2.06607	0.70639	2.258	0.61241	2.25225	0.71936	2.17818	0.69597	2.26126	0.68753	3.75683	0.18371
2.94294	0.27613	2.93093	0.36286	2.07407	0.70679	2.267	0.6101	2.26126	0.71259	2.18669	0.69399	2.27027	0.68345	3.76734	0.18159
2.95495	0.27603	2.94294	0.35945	2.08208	0.70704	2.27599	0.60769	2.27027	0.70569	2.1952	0.69187	2.27928	0.67924	3.77785	0.17948
2.96697	0.27591	2.95256	0.35671	2.09009	0.70714	2.28499	0.60519	2.27928	0.69866	2.2037	0.68962	2.28829	0.67489	3.78836	0.17739
2.97898	0.27577	2.95495	0.35603	2.0981	0.7071	2.29398	0.60259	2.28829	0.69152	2.21221	0.68723	2.29263	0.67276	3.79887	0.17531
2.99099	0.2756	2.96697	0.3526	2.10611	0.70691	2.30298	0.5999	2.2962	0.68516	2.22072	0.68472	2.2973	0.67043	3.80938	0.17324
3.003	0.27543	2.97898	0.34915	2.11411	0.70659	2.31198	0.59711	2.2973	0.68427	2.22923	0.68207	2.30631	0.66584	3.81988	0.1712
3.01502	0.27523	2.99099	0.3457	2.12212	0.70612	2.32097	0.59424	2.30631	0.67692	2.23774	0.6793	2.31532	0.66114	3.83039	0.16916
3.02703	0.27501	3.003	0.34224	2.13013	0.70551	2.32997	0.59129	2.31532	0.66947	2.24625	0.67641	2.32432	0.65633	3.83319	0.16862
3.03904	0.27478	3.01502	0.33877	2.13814	0.70477	2.33896	0.58825	2.32432	0.66192	2.25475	0.6734	2.33333	0.65141	3.8409	0.16714
3.05105	0.27453	3.02703	0.3353	2.14615	0.70389	2.34796	0.58513	2.33333	0.6543	2.26326	0.67027	2.34234	0.64639	3.85141	0.16514
3.06306	0.27426	3.03904	0.33182	2.14688	0.7038	2.35696	0.58193	2.34234	0.64659	2.27177	0.66703	2.35135	0.64127	3.86192	0.16315
3.07508	0.27398	3.05105	0.32834	2.15415	0.70287	2.36595	0.57866	2.35135	0.63881	2.28028	0.66367	2.36036	0.63605	3.87243	0.16118
3.08709	0.27368	3.06306	0.32486	2.16216	0.70172	2.37495	0.57531	2.36036	0.63097	2.28879	0.6602	2.36937	0.63074	3.88294	0.15923
3.0991	0.27336	3.07508	0.32138	2.17017	0.70044	2.38394	0.57188	2.36937	0.62306	2.2973	0.65663	2.37838	0.62535	3.89345	0.15728
3.11111	0.27302	3.08709	0.31789	2.17818	0.69902	2.39294	0.56839	2.37838	0.61511	2.30581	0.65296	2.38739	0.61987	3.90395	0.15536
3.12312	0.27267	3.0991	0.31441	2.18619	0.69748	2.40194	0.56483	2.38739	0.6071	2.31431	0.64918	2.3964	0.61431	3.91446	0.15345
3.13514	0.2723	3.11111	0.31093	2.19419	0.69582	2.41093	0.5612	2.3964	0.59905	2.32282	0.64531	2.40541	0.60867	3.92497	0.15156
3.14715	0.27192	3.12312	0.30746	2.2022	0.69403	2.41993	0.55751	2.40541	0.59096	2.33133	0.64134	2.41252	0.60417	3.93548	0.14968
3.15916	0.27152	3.13118	0.30513	2.21021	0.69211	2.42892	0.55376	2.41387	0.58333	2.33984	0.63728	2.41441	0.60297	3.94599	0.14782
3.17117	0.2711	3.13514	0.30399	2.21822	0.69008	2.43792	0.54995	2.41441	0.58284	2.34835	0.63314	2.42342	0.59719	3.9565	0.14597
3.18318	0.27067	3.14715	0.30052	2.22623	0.68792	2.44692	0.54609	2.42342	0.57469	2.35686	0.6289	2.43243	0.59136	3.96608	0.1443
3.184	0.27064	3.15916	0.29706	2.23423	0.68565	2.45591	0.54216	2.43243	0.56652	2.36156	0.62653	2.44144	0.58546	3.96701	0.14414
3.1952	0.27022	3.17117	0.29361	2.24224	0.68327	2.46491	0.53819	2.44144	0.55834	2.36537	0.62458	2.45045	0.57951	3.97752	0.14232
3.20721	0.26976	3.18318	0.29017	2.25025	0.68077	2.4739	0.53416	2.45045	0.55015	2.37387	0.62019	2.45946	0.5735	3.98802	0.14052
3.21922	0.26928	3.1952	0.28674	2.25611	0.67887	2.4829	0.53009	2.45946	0.54194	2.38238	0.61571	2.46847	0.56745	3.99853	0.13874
3.23123	0.26879	3.20721	0.28331	2.25826	0.67816	2.4919	0.52597	2.46847	0.53374	2.39089	0.61116	2.47748	0.56135	4.00904	0.13697
3.24324	0.26828	3.21922	0.2799	2.26627	0.67544	2.50089	0.52181	2.47748	0.52554	2.3994	0.60654	2.48649	0.55521	4.01955	0.13522
3.25526	0.26776	3.23123	0.2765	2.27427	0.67262	2.50989	0.5176	2.48649	0.51735	2.40791	0.60185	2.4955	0.54903	4.03006	0.13349
3.26727	0.26723	3.24324	0.27311	2.28228	0.6697	2.51888	0.51335	2.4955	0.50917	2.41642	0.5971	2.5045	0.54282	4.04057	0.13177
3.27928	0.26668	3.25526	0.26974	2.29029	0.66667	2.52788	0.50907	2.5045	0.50101	2.42492	0.59228	2.51351	0.53657	4.05108	0.13006
3.29129	0.26612	3.26727	0.26637	2.2983	0.66354	2.53688	0.50475	2.51351	0.49287	2.43343	0.5874	2.52252	0.5303	4.06158	0.12838
3.3033	0.26554	3.27928	0.26303	2.30631	0.66032	2.54587	0.5004	2.52252	0.48475	2.44194	0.58246	2.53153	0.52401	4.07209	0.1267
3.31532	0.26495	3.29129	0.2597	2.31431	0.657	2.55487	0.49601	2.53153	0.47666	2.45045	0.57747	2.53241	0.52339	4.0826	0.12505
3.32733	0.26435	3.3033	0.25638	2.32232	0.65359	2.56386	0.4916	2.53154	0.47666	2.45896	0.57243	2.54054	0.51769	4.09311	0.12341
3.33934	0.26374	3.3098	0.2546	2.33033	0.65009	2.57286	0.48716	2.54054	0.46861	2.46747	0.56734	2.54955	0.51136	4.09896	0.1225
3.35135	0.26311	3.31532	0.25308	2.33834	0.6465	2.58186	0.48269	2.54955	0.46059	2.47598	0.5622	2.55856	0.50501	4.10362	0.12178
3.36336	0.26247	3.32733	0.2498	2.34635	0.64283	2.59085	0.4782	2.55856	0.45261	2.48448	0.55702	2.56757	0.49865	4.11413	0.12018
3.37538	0.26181	3.33934	0.24654	2.35435	0.63907	2.59985	0.47368	2.56757	0.44467	2.49299	0.5518	2.57658	0.49228	4.12464	0.11858
3.38739	0.26115	3.35135	0.2433	2.36236	0.63524	2.60884	0.46915	2.57658	0.43678	2.5015	0.54654	2.58559	0.48591	4.13515	0.11701
3.3994	0.26047	3.36336	0.24007	2.36534	0.63379	2.61784	0.4646	2.58559	0.42894	2.51001	0.54124	2.59459	0.47954	4.14565	0.11544
3.41141	0.25978	3.37538	0.23687	2.37037	0.63132	2.62684	0.46003	2.59459	0.42115	2.51852	0.53591	2.6036	0.47316	4.15616	0.1139
3.42342	0.25908	3.38739	0.23368	2.37838	0.62733	2.63583	0.45544	2.6036	0.41342	2.52703	0.53055	2.61261	0.46679	4.16667	0.11237
3.43544	0.25837	3.3994	0.23052	2.38639	0.62327	2.64483	0.45085	2.61261	0.40575	2.53554	0.52516	2.62162	0.46043	4.17718	0.11085
3.44095	0.25804	3.41141	0.22738	2.39439	0.61914	2.65382	0.44624	2.62162	0.39813	2.54404	0.51975	2.63063	0.45407	4.18769	0.10936
3.44745	0.25765	3.42342	0.22425	2.4024	0.61494	2.66282	0.44162	2.63063	0.39058	2.54511	0.51907	2.63964	0.44773	4.1982	0.10787
3.45946	0.25692	3.43544	0.22116	2.41041	0.61067	2.67182	0.43699	2.63964	0.3831	2.55255	0.51432	2.64865	0.4414	4.20871	0.1064
3.47147	0.25617	3.44745	0.21808	2.41842	0.60634	2.68081	0.43236	2.64865	0.37568	2.56106	0.50886	2.6523	0.43883	4.21922	0.10495
3.48348	0.25542	3.45946	0.21502	2.42643	0.60195	2.68981	0.42772	2.64921	0.37522	2.56957	0.50338	2.65766	0.43508	4.22972	0.10351
3.4955	0.25465	3.47147	0.21199	2.43443	0.5975	2.6988	0.42308	2.65766	0.36833	2.57808	0.49789	2.66667	0.42879	4.23185	0.10322
3.50751	0.25388	3.48348	0.20899	2.44244	0.59299	2.7078	0.41844	2.66667	0.36106	2.58659	0.49239	2.67568	0.42251	4.24023	0.10209
3.51952	0.25309	3.48841	0.20776	2.45045	0.58843	2.7168	0.4138	2.67568	0.35386	2.5951	0.48687	2.68468	0.41626	4.25074	0.10068
3.53153	0.2523	3.4955	0.206	2.45846	0.58382	2.72579	0.40916	2.68468	0.34673	2.6036	0.48135	2.69369	0.41003	4.26125	0.09929
3.54354	0.25149	3.50751	0.20305	2.46647	0.57915	2.73479	0.40452	2.69369	0.33969	2.61211	0.47582	2.7027	0.40383	4.27176	0.09791
3.55556	0.25068	3.51952	0.20011	2.47447	0.57444	2.74378	0.39988	2.7027	0.33272	2.62062	0.47028	2.71171	0.39766	4.28227	0.09655
3.56757	0.24986	3.53153	0.1972	2.47456	0.57439	2.75278	0.39525	2.71171	0.32583	2.62913	0.46474	2.72072	0.39152	4.29278	0.0952
3.57958	0.24902	3.54354	0.19432	2.48248	0.56969	2.76178	0.39063	2.72072	0.31902	2.63764	0.45921	2.72973	0.38542	4.30329	0.09387
3.59159	0.24818	3.55556	0.19146	2.49049	0.56489	2.77077	0.38602	2.72973	0.3123	2.64615	0.45367	2.73874	0.37935	4.31379	0.09255
3.6036	0.24733	3.56757	0.18863	2.4985	0.56006	2.77977	0.38142	2.73874	0.30566	2.65465	0.44813	2.74775	0.37331	4.3243	0.09125
3.61562	0.24647	3.57958	0.18582	2.50651	0.55518	2.78876	0.37682	2.74775	0.29911	2.66316	0.4426	2.75676	0.36732	4.33481	0.08996
3.62763	0.24561	3.59159	0.18304	2.51451	0.55027	2.79776	0.37224	2.75676	0.29264	2.67167	0.43708	2.76577	0.36136	4.34532	0.08869
3.63964	0.24473	3.6036	0.18028	2.52252	0.54533	2.80676	0.36767	2.76577	0.28626	2.68018	0.43157	2.77219	0.35714	4.35583	0.08743
3.65165	0.24385	3.61562	0.17755	2.53053	0.54035	2.81575	0.36312	2.76688	0.28548	2.68869	0.42607	2.77477	0.35545	4.36474	0.08637
3.66366	0.24296	3.62763	0.17485	2.53854	0.53535	2.82475	0.35858	2.77477	0.27997	2.6972	0.42057	2.78378	0.34958	4.36634	0.08618
3.67568	0.24206	3.63964	0.17218	2.54655	0.53032	2.83375	0.35406	2.78378	0.27376	2.70571	0.4151	2.79279	0.34375	4.37685	0.08495
3.68769	0.24116	3.65165	0.16953	2.55455	0.52526	2.84274	0.34956	2.79279	0.26765	2.71421	0.40964	2.8018	0.33797	4.38736	0.08374
3.69789	0.24038	3.66366	0.16691	2.56256	0.52018	2.85174	0.34507	2.8018	0.26162	2.72272	0.4042	2.81081	0.33224	4.39786	0.08253
3.6997	0.24024	3.66703	0.16618	2.57057	0.51508	2.86073	0.3406	2.81081	0.25569	2.72867	0.40041	2.81982	0.32656	4.40837	0.08134
3.71171	0.23932	3.67568	0.16431	2.57858	0.50996	2.86973	0.33616	2.81982	0.24984	2.73123	0.39877	2.82883	0.32092	4.41888	0.08017
3.72372	0.2384	3.68769	0.16175	2.58379	0.50662	2.87873	0.33174	2.82883	0.24409	2.73974	0.39337	2.83784	0.31534	4.42939	0.07901
3.73574	0.23747	3.6997	0.15921	2.58659	0.50483	2.88772	0.32733	2.83784	0.23842	2.74825	0.38799	2.84685	0.30981	4.4399	0.07786
3.74775	0.23653	3.71171	0.15669	2.59459	0.49968	2.89672	0.32296	2.84685	0.23285	2.75676	0.38263	2.85586	0.30433	4.45041	0.07673
3.75976	0.23558	3.72372	0.15421	2.6026	0.49451	2.90571	0.3186	2.85586	0.22737	2.76527	0.3773	2.86486	0.2989	4.46092	0.07561
3.77177	0.23463	3.73574	0.15175	2.61061	0.48934	2.91471	0.31427	2.86486	0.22198	2.77377	0.37199	2.87387	0.29353	4.47142	0.0745
3.78378	0.23367	3.74775	0.14932	2.61862	0.48415	2.92371	0.30997	2.87387	0.21668	2.78228	0.36671	2.88288	0.28821	4.48193	0.07341
3.7958	0.23271	3.75976	0.14692	2.62663	0.47896	2.9327	0.30569	2.88288	0.21147	2.79079	0.36146	2.89189	0.28295	4.49244	0.07233
3.80781	0.23174	3.77177	0.14454	2.63463	0.47377	2.9417	0.30145	2.88455	0.21052	2.7993	0.35624	2.89208	0.28284	4.49763	0.0718
3.81982	0.23076	3.78378	0.14219	2.64264	0.46856	2.95069	0.29722	2.89189	0.20635	2.80781	0.35105	2.9009	0.27775	4.50295	0.07126
3.83183	0.22978	3.7958	0.13987	2.65065	0.46336	2.95969	0.29303	2.9009	0.20132	2.81632	0.34589	2.90991	0.2726	4.51346	0.0702
3.84384	0.22879	3.80781	0.13758	2.65866	0.45816	2.96869	0.28887	2.90991	0.19638	2.82482	0.34077	2.91892	0.26751	4.52397	0.06916
3.85586	0.2278	3.81982	0.13531	2.66667	0.45296	2.97768	0.28474	2.91892	0.19153	2.83333	0.33568	2.92793	0.26248	4.53448	0.06813
3.86787	0.22681	3.83183	0.13307	2.67467	0.44776	2.98668	0.28063	2.92793	0.18677	2.84184	0.33062	2.93694	0.25751	4.54499	0.06712
3.87988	0.22581	3.84384	0.13086	2.68268	0.44256	2.99567	0.27656	2.93694	0.1821	2.85035	0.3256	2.94595	0.2526	4.55549	0.06612
3.89189	0.2248	3.84565	0.13053	2.69069	0.43737	3.00467	0.27252	2.94595	0.17752	2.85886	0.32062	2.95495	0.24775	4.566	0.06513
3.9039	0.22379	3.85586	0.12868	2.69302	0.43587	3.01367	0.26851	2.95495	0.17302	2.86737	0.31567	2.96396	0.24296	4.57651	0.06415
3.91592	0.22278	3.86787	0.12652	2.6987	0.43219	3.02266	0.26454	2.96396	0.16861	2.87588	0.31077	2.97297	0.23823	4.58702	0.06318
3.92793	0.22176	3.87988	0.12439	2.70671	0.42702	3.03166	0.26059	2.97297	0.16429	2.88438	0.3059	2.98198	0.23356	4.59753	0.06223
3.93994	0.22074	3.89189	0.12228	2.71471	0.42186	3.04065	0.25669	2.98198	0.16005	2.89289	0.30108	2.99099	0.22895	4.60804	0.06129
3.95195	0.21972	3.9039	0.12021	2.72272	0.41671	3.04965	0.25281	2.99099	0.1559	2.9014	0.29629	3	0.2244	4.61855	0.06036
3.95483	0.21947	3.91592	0.11816	2.73073	0.41157	3.05865	0.24897	3	0.15183	2.90991	0.29155	3.00901	0.21992	4.62906	0.05944
3.96396	0.21869	3.92793	0.11614	2.73874	0.40645	3.06764	0.24516	3.00222	0.15084	2.91222	0.29027	3.01197	0.21846	4.63052	0.05931
3.97598	0.21766	3.93994	0.11414	2.74675	0.40134	3.07664	0.24139	3.00901	0.14784	2.91842	0.28685	3.01802	0.21549	4.63956	0.05853
3.98799	0.21662	3.95195	0.11217	2.75475	0.39626	3.08563	0.23766	3.01802	0.14394	2.92693	0.28219	3.02703	0.21113	4.65007	0.05764
4	0.21558	3.96396	0.11022	2.76276	0.39119	3.09463	0.23396	3.02703	0.14012	2.93544	0.27758	3.03604	0.20683	4.66058	0.05676
4.01201	0.21454	3.97598	0.10831	2.77077	0.38613	3.10363	0.23029	3.03604	0.13638	2.94394	0.27301	3.04505	0.20259	4.67109	0.05589
4.02402	0.21349	3.98799	0.10641	2.77878	0.38111	3.11262	0.22666	3.04505	0.13272	2.95245	0.26848	3.05405	0.19841	4.6816	0.05503
4.03604	0.21245	4	0.10455	2.78679	0.3761	3.12162	0.22307	3.05405	0.12913	2.96096	0.264	3.06306	0.1943	4.69211	0.05418
4.04805	0.2114	4.01201	0.10271	2.79479	0.37111	3.13061	0.21952	3.06306	0.12563	2.96947	0.25957	3.07207	0.19024	4.70262	0.05334
4.06006	0.21034	4.02402	0.10089	2.80224	0.3665	3.13961	0.216	3.07207	0.1222	2.97798	0.25518	3.08108	0.18625	4.71313	0.05252
4.07207	0.20929	4.02426	0.10086	2.8028	0.36615	3.14861	0.21251	3.08108	0.11885	2.98649	0.25084	3.09009	0.18232	4.72363	0.0517
4.08408	0.20823	4.03604	0.0991	2.81081	0.36122	3.1576	0.20907	3.09009	0.11557	2.99499	0.24654	3.0991	0.17845	4.73414	0.0509
4.0961	0.20717	4.04805	0.09734	2.81882	0.35631	3.1666	0.20566	3.0991	0.11237	3.0035	0.24229	3.10811	0.17464	4.74465	0.0501
4.10811	0.20611	4.06006	0.0956	2.82683	0.35143	3.17559	0.20229	3.10811	0.10924	3.01201	0.23809	3.11712	0.17089	4.75516	0.04932
4.12012	0.20505	4.07207	0.09388	2.83483	0.34658	3.18459	0.19896	3.11712	0.10618	3.02052	0.23393	3.12613	0.1672	4.76341	0.04871
4.13213	0.20398	4.08408	0.09219	2.84284	0.34175	3.19359	0.19566	3.11989	0.10525	3.02903	0.22982	3.13186	0.16488	4.76567	0.04855
4.14414	0.20292	4.0961	0.09053	2.85085	0.33696	3.20258	0.1924	3.12613	0.10319	3.03754	0.22576	3.13514	0.16357	4.77618	0.04779
4.15616	0.20185	4.10811	0.08889	2.85886	0.3322	3.21158	0.18918	3.13514	0.10027	3.04605	0.22175	3.14414	0.16	4.78669	0.04703
4.16817	0.20078	4.12012	0.08727	2.86687	0.32746	3.22057	0.186	3.14414	0.09742	3.05455	0.21779	3.15315	0.15648	4.7972	0.04629
4.18018	0.19971	4.13213	0.08567	2.87487	0.32276	3.22957	0.18286	3.15315	0.09464	3.06306	0.21387	3.16216	0.15303	4.8077	0.04556
4.19219	0.19864	4.14414	0.08411	2.88288	0.3181	3.23857	0.17975	3.16216	0.09193	3.07157	0.21	3.17117	0.14964	4.81821	0.04484
4.2042	0.19756	4.15616	0.08256	2.89089	0.31347	3.24756	0.17668	3.17117	0.08928	3.08008	0.20618	3.18018	0.1463	4.82872	0.04413
4.21177	0.19689	4.16817	0.08104	2.8989	0.30887	3.25656	0.17364	3.18018	0.08669	3.08859	0.20241	3.18919	0.14302	4.83923	0.04343
4.21622	0.19649	4.18018	0.07954	2.90691	0.30431	3.26555	0.17065	3.18919	0.08417	3.09577	0.19927	3.1982	0.1398	4.84974	0.04274
4.22823	0.19542	4.19219	0.07806	2.91147	0.30172	3.27455	0.16769	3.1982	0.08171	3.0971	0.19869	3.20721	0.13664	4.86025	0.04206
4.24024	0.19434	4.20288	0.07676	2.91491	0.29978	3.28355	0.16477	3.20721	0.07931	3.10561	0.19502	3.21622	0.13353	4.87076	0.04138
4.25225	0.19326	4.2042	0.0766	2.92292	0.29529	3.29254	0.16189	3.21622	0.07697	3.11411	0.19139	3.22523	0.13048	4.88126	0.04072
4.26426	0.19219	4.21622	0.07517	2.93093	0.29083	3.30154	0.15904	3.22523	0.07469	3.12262	0.18781	3.23423	0.12748	4.89177	0.04007
4.27628	0.19111	4.22823	0.07376	2.93894	0.28642	3.31053	0.15623	3.23423	0.07247	3.13113	0.18428	3.24324	0.12454	4.8963	0.03979
4.28829	0.19004	4.24024	0.07237	2.94695	0.28204	3.31953	0.15346	3.23756	0.07166	3.13964	0.1808	3.25175	0.12181	4.90228	0.03942
4.31231	0.18788	4.25225	0.07101	2.95495	0.2777	3.32853	0.15073	3.24324	0.0703	3.14815	0.17737	3.25225	0.12165	4.91279	0.03879
4.32432	0.18681	4.26426	0.06966	2.96296	0.2734	3.33752	0.14803	3.25225	0.06819	3.15666	0.17398	3.26126	0.11882	4.9233	0.03816
4.33634	0.18573	4.27628	0.06834	2.97097	0.26914	3.34652	0.14537	3.26126	0.06613	3.16517	0.17064	3.27027	0.11604	4.93381	0.03754
4.34835	0.18465	4.28829	0.06704	2.97898	0.26491	3.35551	0.14274	3.27027	0.06413	3.17367	0.16735	3.27928	0.11331	4.94432	0.03693
4.36036	0.18358	4.3003	0.06576	2.98699	0.26073	3.36451	0.14015	3.27928	0.06218	3.18218	0.16411	3.28829	0.11063	4.95483	0.03633
4.37237	0.1825	4.31231	0.0645	2.99499	0.25659	3.37351	0.1376	3.28829	0.06028	3.19069	0.16091	3.2973	0.10801	4.96533	0.03574
4.38438	0.18143	4.32432	0.06326	3.003	0.25249	3.3825	0.13508	3.2973	0.05844	3.1992	0.15776	3.30631	0.10543	4.97584	0.03516
4.3964	0.18035	4.33634	0.06204	3.01101	0.24843	3.3915	0.1326	3.30631	0.05664	3.20771	0.15466	3.31532	0.10291	4.98635	0.03458
4.40841	0.17928	4.34835	0.06084	3.01902	0.24441	3.40049	0.13015	3.31532	0.05489	3.21622	0.1516	3.32432	0.10043	4.99686	0.03402
4.42042	0.17821	4.36036	0.05966	3.0207	0.24357	3.40949	0.12774	3.32432	0.05318	3.22472	0.14859	3.33333	0.09801	5.00737	0.03346
4.43243	0.17714	4.37237	0.05849	3.02703	0.24043	3.41849	0.12536	3.33333	0.05153	3.23323	0.14563	3.34234	0.09563	5.01788	0.03291
4.44444	0.17607	4.3815	0.05763	3.03504	0.2365	3.42748	0.12302	3.34234	0.04992	3.24174	0.14271	3.35135	0.0933	5.02839	0.03237
4.45646	0.175	4.38438	0.05735	3.04304	0.2326	3.43648	0.12071	3.35135	0.04835	3.25025	0.13983	3.36036	0.09102	5.02919	0.03233
4.46847	0.17393	4.3964	0.05623	3.05105	0.22875	3.44547	0.11844	3.35523	0.04769	3.25876	0.13701	3.36937	0.08878	5.0389	0.03183
4.46871	0.17391	4.40841	0.05513	3.05906	0.22494	3.45447	0.1162	3.36036	0.04683	3.26727	0.13422	3.37164	0.08823	5.0494	0.03131
4.48048	0.17287	4.42042	0.05404	3.06707	0.22117	3.46347	0.11399	3.36937	0.04534	3.27578	0.13148	3.37838	0.08659	5.05991	0.03079
4.49249	0.1718	4.43243	0.05298	3.07508	0.21745	3.47246	0.11182	3.37838	0.0439	3.27933	0.13035	3.38739	0.08445	5.07042	0.03028
4.5045	0.17074	4.44444	0.05193	3.08308	0.21377	3.48146	0.10968	3.38739	0.04251	3.28428	0.12879	3.3964	0.08235	5.08093	0.02978
4.51652	0.16968	4.45646	0.0509	3.09109	0.21013	3.49045	0.10758	3.3964	0.04115	3.29279	0.12614	3.40541	0.08029	5.09144	0.02928
4.52853	0.16862	4.46847	0.04988	3.0991	0.20653	3.49945	0.1055	3.40541	0.03982	3.3013	0.12353	3.41441	0.07828	5.10195	0.02879
4.54054	0.16756	4.48048	0.04889	3.10711	0.20298	3.50845	0.10346	3.41441	0.03854	3.30981	0.12096	3.42342	0.07631	5.11246	0.02831
4.55255	0.1665	4.49249	0.04791	3.11512	0.19946	3.51744	0.10145	3.42342	0.0373	3.31832	0.11844	3.43243	0.07438	5.12297	0.02784
4.56456	0.16545	4.5045	0.04695	3.12312	0.196	3.52644	0.09947	3.43243	0.03608	3.32683	0.11596	3.44144	0.0725	5.13347	0.02737
4.57658	0.16439	4.51652	0.046	3.12993	0.19308	3.53543	0.09753	3.44144	0.03491	3.33534	0.11352	3.45045	0.07065	5.14398	0.02691
4.58859	0.16334	4.52853	0.04508	3.13113	0.19257	3.54443	0.09561	3.45045	0.03377	3.34384	0.11112	3.45946	0.06885	5.15449	0.02646
4.6006	0.16229	4.54054	0.04416	3.13914	0.18919	3.55343	0.09373	3.45946	0.03266	3.35235	0.10876	3.46847	0.06708	5.16207	0.02614
4.61261	0.16125	4.55255	0.04327	3.14715	0.18585	3.56242	0.09187	3.46847	0.03159	3.36086	0.10645	3.47748	0.06535	5.165	0.02601
4.62462	0.1602	4.56011	0.04271	3.15516	0.18255	3.57142	0.09005	3.4729	0.03107	3.36937	0.10417	3.48649	0.06367	5.17551	0.02557
4.63664	0.15916	4.56456	0.04239	3.16316	0.17929	3.58041	0.08826	3.47748	0.03054	3.37788	0.10194	3.49154	0.06274	5.18602	0.02514
4.64865	0.15812	4.57658	0.04153	3.17117	0.17608	3.58941	0.08649	3.48649	0.02953	3.38639	0.09974	3.4955	0.06202	5.19653	0.02472
4.66066	0.15708	4.58859	0.04068	3.17918	0.17291	3.59841	0.08476	3.4955	0.02855	3.39489	0.09758	3.5045	0.0604	5.20704	0.0243
4.67267	0.15605	4.6006	0.03984	3.18719	0.16978	3.6074	0.08305	3.5045	0.0276	3.4034	0.09546	3.51351	0.05882	5.21754	0.02388
4.68468	0.15502	4.61261	0.03903	3.1952	0.16669	3.6164	0.08138	3.51351	0.02667	3.41191	0.09338	3.52252	0.05728	5.22805	0.02348
4.6967	0.15399	4.62462	0.03822	3.2032	0.16365	3.62539	0.07973	3.52252	0.02578	3.42042	0.09134	3.53153	0.05577	5.23856	0.02308
4.70871	0.15296	4.63664	0.03744	3.21121	0.16064	3.63439	0.07811	3.53153	0.02491	3.42893	0.08933	3.54054	0.0543	5.24907	0.02268
4.72072	0.15194	4.64865	0.03666	3.21922	0.15768	3.64339	0.07652	3.54054	0.02407	3.43744	0.08736	3.54955	0.05286	5.25958	0.02229
4.72565	0.15152	4.66066	0.0359	3.22723	0.15476	3.65238	0.07495	3.54955	0.02325	3.44595	0.08543	3.55856	0.05146	5.27009	0.02191
4.73273	0.15091	4.67267	0.03515	3.23524	0.15188	3.66138	0.07341	3.55856	0.02246	3.45445	0.08353	3.56757	0.05009	5.2806	0.02154
4.74474	0.1499	4.68468	0.03442	3.23915	0.15049	3.67037	0.0719	3.56757	0.02169	3.46288	0.08169	3.57658	0.04874	5.2911	0.02117
4.75676	0.14888	4.6967	0.0337	3.24324	0.14904	3.67937	0.07041	3.57658	0.02095	3.46296	0.08167	3.58559	0.04744	5.29496	0.02103
4.76877	0.14787	4.70871	0.033	3.25125	0.14624	3.68837	0.06895	3.58559	0.02023	3.47147	0.07984	3.59459	0.04616	5.30161	0.0208
4.78078	0.14686	4.72072	0.03231	3.25926	0.14348	3.69736	0.06752	3.59057	0.01984	3.47998	0.07805	3.6036	0.04491	5.31212	0.02044
4.79279	0.14585	4.73273	0.03163	3.26727	0.14077	3.70636	0.06611	3.59459	0.01954	3.48849	0.07629	3.61143	0.04385	5.32263	0.02009
4.8048	0.14485	4.73873	0.03129	3.27528	0.13809	3.71535	0.06473	3.6036	0.01886	3.497	0.07456	3.61261	0.04369	5.33314	0.01974
4.81682	0.14385	4.74474	0.03096	3.28328	0.13545	3.72435	0.06337	3.61261	0.01821	3.50551	0.07287	3.62162	0.0425	5.34365	0.0194
4.82883	0.14285	4.75676	0.03031	3.29129	0.13285	3.73335	0.06204	3.62162	0.01757	3.51401	0.07121	3.63063	0.04134	5.35416	0.01906
4.84084	0.14186	4.76877	0.02966	3.2993	0.13029	3.74234	0.06073	3.63063	0.01696	3.52252	0.06958	3.63964	0.04021	5.36467	0.01873
4.85285	0.14087	4.78078	0.02904	3.30731	0.12777	3.75134	0.05944	3.63964	0.01637	3.53103	0.06799	3.64865	0.03911	5.37517	0.01841
4.86486	0.13988	4.79279	0.02842	3.31532	0.12529	3.76033	0.05818	3.64865	0.0158	3.53954	0.06642	3.65766	0.03803	5.38568	0.01809
4.87688	0.1389	4.8048	0.02781	3.32332	0.12285	3.76933	0.05694	3.65766	0.01524	3.54805	0.06489	3.66667	0.03698	5.39619	0.01777
4.88889	0.13791	4.81682	0.02722	3.33133	0.12044	3.77833	0.05573	3.66667	0.0147	3.55656	0.06339	3.67568	0.03595	5.4067	0.01746
4.9009	0.13694	4.82883	0.02664	3.33934	0.11807	3.78732	0.05453	3.67568	0.01418	3.56507	0.06191	3.68468	0.03495	5.41721	0.01715
4.91291	0.13596	4.84084	0.02606	3.34735	0.11574	3.79632	0.05336	3.68468	0.01368	3.57357	0.06047	3.69369	0.03398	5.42772	0.01685
4.92492	0.13499	4.85285	0.0255	3.34838	0.11544	3.80531	0.05221	3.69369	0.01319	3.58208	0.05906	3.7027	0.03303	5.42785	0.01685
4.93694	0.13403	4.86486	0.02495	3.35536	0.11345	3.81431	0.05108	3.7027	0.01272	3.59059	0.05767	3.71171	0.0321	5.43823	0.01656
4.94895	0.13307	4.87688	0.02442	3.36336	0.11119	3.82331	0.04998	3.70824	0.01244	3.5991	0.05631	3.72072	0.0312	5.44874	0.01626
4.96096	0.13211	4.88889	0.02389	3.37137	0.10897	3.8323	0.04889	3.71171	0.01227	3.60761	0.05498	3.72973	0.03031	5.45924	0.01598
4.97297	0.13115	4.9009	0.02337	3.37938	0.10678	3.8413	0.04782	3.72072	0.01183	3.61612	0.05368	3.73132	0.03016	5.46975	0.0157
4.9826	0.13039	4.91291	0.02286	3.38739	0.10464	3.85029	0.04678	3.72973	0.0114	3.62462	0.0524	3.73874	0.02946	5.48026	0.01542
4.98498	0.1302	4.91735	0.02268	3.3954	0.10252	3.85929	0.04575	3.73874	0.01099	3.63313	0.05115	3.74775	0.02862	5.49077	0.01515
4.997	0.12925	4.92492	0.02236	3.4034	0.10044	3.86829	0.04475	3.74775	0.01059	3.64164	0.04993	3.75676	0.0278	5.50128	0.01488
5.00901	0.12831	4.93694	0.02188	3.41141	0.0984	3.87728	0.04376	3.75676	0.01021	3.64644	0.04925	3.76577	0.02701	5.51179	0.01461
5.02102	0.12737	4.94895	0.0214	3.41942	0.09639	3.88628	0.0428	3.76577	0.00984	3.65015	0.04873	3.77477	0.02624	5.5223	0.01435
5.03303	0.12643	4.96096	0.02093	3.42743	0.09441	3.89527	0.04185	3.77477	0.00948	3.65866	0.04756	3.78378	0.02548	5.53281	0.0141
5.04505	0.1255	4.97297	0.02047	3.43544	0.09247	3.90427	0.04092	3.78378	0.00914	3.66717	0.04641	3.79279	0.02475	5.54331	0.01385
5.05706	0.12457	4.98498	0.02002	3.44344	0.09056	3.91327	0.04001	3.79279	0.0088	3.67568	0.04529	3.8018	0.02403	5.55382	0.0136
5.06907	0.12365	4.997	0.01958	3.45145	0.08868	3.92226	0.03912	3.8018	0.00848	3.68418	0.04419	3.81081	0.02334	5.56074	0.01344
5.08108	0.12273	5.00901	0.01915	3.45761	0.08726	3.93126	0.03824	3.81081	0.00817	3.69269	0.04312	3.81982	0.02266	5.56433	0.01336
5.09309	0.12181	5.02102	0.01872	3.45946	0.08684	3.94025	0.03738	3.81982	0.00786	3.7012	0.04206	3.82883	0.022	5.57484	0.01312
5.10511	0.1209	5.03303	0.01831	3.46747	0.08502	3.94925	0.03654	3.82591	0.00767	3.70971	0.04103	3.83784	0.02136	5.58535	0.01288
5.11712	0.11999	5.04505	0.0179	3.47548	0.08324	3.95825	0.03572	3.82883	0.00757	3.71822	0.04002	3.84685	0.02073	5.59586	0.01265
5.12913	0.11909	5.05706	0.0175	3.48348	0.08149	3.96724	0.03491	3.83784	0.00729	3.72673	0.03904	3.85121	0.02044	5.60637	0.01242
5.14114	0.11819	5.06907	0.01711	3.49149	0.07977	3.97624	0.03412	3.84685	0.00702	3.73524	0.03807	3.85586	0.02012	5.61688	0.0122
5.15315	0.11729	5.08108	0.01673	3.4995	0.07809	3.98524	0.03334	3.85586	0.00676	3.74374	0.03713	3.86486	0.01953	5.62738	0.01198
5.16517	0.1164	5.09309	0.01636	3.50751	0.07643	3.99423	0.03259	3.86486	0.00651	3.75225	0.03621	3.87387	0.01896	5.63789	0.01176
5.17718	0.11551	5.09596	0.01627	3.51552	0.0748	4.00323	0.03184	3.87387	0.00626	3.76076	0.03531	3.88288	0.0184	5.6484	0.01155
5.18919	0.11463	5.10511	0.01599	3.52352	0.0732	4.01222	0.03111	3.88288	0.00603	3.76927	0.03443	3.89189	0.01785	5.65891	0.01134
5.2012	0.11375	5.11712	0.01563	3.53153	0.07163	4.02122	0.0304	3.89189	0.0058	3.77778	0.03356	3.9009	0.01732	5.66942	0.01114
5.21321	0.11288	5.12913	0.01528	3.53954	0.07009	4.03022	0.0297	3.9009	0.00558	3.78629	0.03272	3.90991	0.0168	5.67993	0.01094
5.22523	0.11201	5.14114	0.01494	3.54755	0.06858	4.03921	0.02902	3.90991	0.00537	3.79479	0.0319	3.91892	0.0163	5.69044	0.01074
5.23724	0.11114	5.15315	0.0146	3.55556	0.06709	4.04821	0.02835	3.91892	0.00517	3.8033	0.03109	3.92793	0.01581	5.69363	0.01068
5.23954	0.11097	5.16517	0.01427	3.56356	0.06563	4.0572	0.02769	3.92793	0.00497	3.81181	0.03031	3.93694	0.01534	5.70094	0.01054
5.24925	0.11028	5.17718	0.01395	3.56683	0.06505	4.0662	0.02705	3.93694	0.00478	3.82032	0.02954	3.94595	0.01488	5.71145	0.01035
5.26126	0.10942	5.18919	0.01363	3.57157	0.0642	4.0752	0.02642	3.94358	0.00465	3.82883	0.02879	3.95495	0.01443	5.72196	0.01016
5.27327	0.10857	5.2012	0.01332	3.57958	0.0628	4.08419	0.0258	3.94595	0.0046	3.82999	0.02868	3.96396	0.01399	5.73247	0.00998
5.28529	0.10772	5.21321	0.01302	3.58759	0.06142	4.09319	0.0252	3.95495	0.00442	3.83734	0.02805	3.9711	0.01365	5.74298	0.00979
5.2973	0.10687	5.22523	0.01272	3.5956	0.06007	4.10218	0.02461	3.96396	0.00425	3.84585	0.02733	3.97297	0.01357	5.75349	0.00961
5.30931	0.10603	5.23724	0.01243	3.6036	0.05875	4.11118	0.02403	3.97297	0.00409	3.85435	0.02663	3.98198	0.01315	5.764	0.00944
5.32132	0.1052	5.24925	0.01214	3.61161	0.05745	4.12018	0.02347	3.98198	0.00393	3.86286	0.02595	3.99099	0.01275	5.77451	0.00926
5.33333	0.10437	5.26126	0.01187	3.61962	0.05617	4.12917	0.02291	3.99099	0.00378	3.87137	0.02528	4	0.01236	5.78501	0.00909
5.34535	0.10354	5.27327	0.01159	3.62763	0.05492	4.13817	0.02237	4	0.00364	3.87988	0.02463	4.00901	0.01198	5.79552	0.00893
5.35736	0.10272	5.27458	0.01156	3.63564	0.05369	4.14716	0.02184	4.00901	0.00349	3.88839	0.02399	4.01802	0.01162	5.80603	0.00876
5.36937	0.1019	5.28529	0.01133	3.64364	0.05249	4.15616	0.02132	4.01802	0.00336	3.8969	0.02337	4.02703	0.01126	5.81654	0.0086
5.38138	0.10108	5.2973	0.01106	3.65165	0.05131	4.16516	0.02082	4.02703	0.00323	3.90541	0.02276	4.03604	0.01091	5.82652	0.00845
5.39339	0.10027	5.30931	0.01081	3.65966	0.05016	4.17415	0.02032	4.03604	0.0031	3.91391	0.02216	4.04505	0.01058	5.82705	0.00844
5.40541	0.09947	5.32132	0.01056	3.66767	0.04902	4.18315	0.01983	4.04505	0.00298	3.92242	0.02158	4.05405	0.01025	5.83756	0.00829
5.41742	0.09867	5.33333	0.01031	3.67568	0.04791	4.19214	0.01936	4.05405	0.00286	3.93093	0.02102	4.06306	0.00993	5.84807	0.00813
5.42943	0.09787	5.34535	0.01008	3.67606	0.04786	4.20114	0.01889	4.06125	0.00277	3.93944	0.02047	4.07207	0.00962	5.85858	0.00798
5.44144	0.09708	5.35736	0.00984	3.68368	0.04682	4.21014	0.01844	4.06306	0.00275	3.94795	0.01993	4.08108	0.00932	5.86908	0.00783
5.45345	0.09629	5.36937	0.00961	3.69169	0.04576	4.21913	0.018	4.07207	0.00264	3.95646	0.0194	4.09009	0.00903	5.87959	0.00769
5.46547	0.09551	5.38138	0.00939	3.6997	0.04471	4.22813	0.01756	4.08108	0.00254	3.96496	0.01889	4.09099	0.009	5.8901	0.00755
5.47748	0.09473	5.39339	0.00917	3.70771	0.04369	4.23712	0.01714	4.09009	0.00244	3.97347	0.01839	4.0991	0.00875	5.90061	0.0074
5.48949	0.09396	5.40541	0.00895	3.71572	0.04268	4.24612	0.01672	4.0991	0.00234	3.98198	0.0179	4.10811	0.00847	5.91112	0.00727
5.49648	0.09351	5.41742	0.00874	3.72372	0.0417	4.25512	0.01632	4.10811	0.00225	3.99049	0.01742	4.11712	0.00821	5.92163	0.00713
5.5015	0.09319	5.42943	0.00854	3.73173	0.04074	4.26411	0.01592	4.11712	0.00216	3.999	0.01696	4.12613	0.00795	5.93214	0.007
5.51351	0.09242	5.44144	0.00834	3.73974	0.03979	4.27311	0.01553	4.12613	0.00207	4.00751	0.0165	4.13514	0.0077	5.94265	0.00687
5.52553	0.09166	5.4532	0.00815	3.74775	0.03887	4.2821	0.01515	4.13514	0.00199	4.01354	0.01619	4.14414	0.00745	5.95315	0.00674
5.53754	0.09091	5.45345	0.00814	3.75576	0.03796	4.2911	0.01478	4.14414	0.00191	4.01602	0.01606	4.15315	0.00722	5.95941	0.00666
5.54955	0.09016	5.46547	0.00795	3.76376	0.03708	4.3001	0.01442	4.15315	0.00184	4.02452	0.01563	4.16216	0.00699	5.96366	0.00661
5.56156	0.08941	5.47748	0.00776	3.77177	0.03621	4.30909	0.01406	4.16216	0.00176	4.03303	0.01521	4.17117	0.00676	5.97417	0.00649
5.57357	0.08867	5.48949	0.00758	3.77978	0.03536	4.31809	0.01372	4.17117	0.00169	4.04154	0.0148	4.18018	0.00655	5.98468	0.00637
5.58559	0.08793	5.5015	0.0074	3.78529	0.03478	4.32708	0.01338	4.17892	0.00163	4.05005	0.0144	4.18919	0.00634	5.99519	0.00625
5.5976	0.08719	5.51351	0.00722	3.78779	0.03453	4.33608	0.01305	4.18018	0.00162	4.05856	0.01401	4.1982	0.00614	6.0057	0.00613
5.60961	0.08647	5.52553	0.00705	3.7958	0.03371	4.34508	0.01273	4.18919	0.00156	4.06707	0.01362	4.20721	0.00594	6.01621	0.00601
5.62162	0.08574	5.53754	0.00689	3.8038	0.03291	4.35407	0.01241	4.1982	0.00149	4.07558	0.01325	4.21088	0.00586	6.02672	0.0059
5.63363	0.08502	5.54955	0.00672	3.81181	0.03213	4.36307	0.0121	4.20721	0.00143	4.08408	0.01289	4.21622	0.00575	6.03722	0.00579
5.64565	0.0843	5.56156	0.00656	3.81982	0.03137	4.37206	0.0118	4.21622	0.00138	4.09259	0.01254	4.22523	0.00556	6.04773	0.00568
5.65766	0.08359	5.57357	0.0064	3.82783	0.03062	4.38106	0.01151	4.22523	0.00132	4.1011	0.0122	4.23423	0.00538	6.05824	0.00557
5.66967	0.08289	5.58559	0.00625	3.83584	0.02989	4.39006	0.01122	4.23423	0.00127	4.10961	0.01186	4.24324	0.00521	6.06875	0.00546
5.68168	0.08218	5.5976	0.0061	3.84384	0.02917	4.39905	0.01094	4.24324	0.00121	4.11812	0.01153	4.25225	0.00504	6.07926	0.00536
5.69369	0.08149	5.60961	0.00596	3.85185	0.02847	4.40805	0.01066	4.25225	0.00116	4.12663	0.01122	4.26126	0.00488	6.08977	0.00526
5.70571	0.08079	5.62162	0.00581	3.85986	0.02779	4.41704	0.01039	4.26126	0.00112	4.13514	0.01091	4.27027	0.00472	6.09229	0.00523
5.71772	0.0801	5.63181	0.00569	3.86787	0.02712	4.42604	0.01013	4.27027	0.00107	4.14364	0.0106	4.27928	0.00456	6.10028	0.00516
5.72973	0.07942	5.63363	0.00567	3.87588	0.02646	4.43504	0.00988	4.27928	0.00103	4.15215	0.01031	4.28829	0.00441	6.11078	0.00506
5.74174	0.07874	5.64565	0.00554	3.88388	0.02582	4.44403	0.00963	4.28829	0.00098475	4.16066	0.01002	4.2973	0.00427	6.12129	0.00496
5.75342	0.07808	5.65766	0.0054	3.89189	0.02519	4.45303	0.00938	4.29659	0.000947246	4.16917	0.00974	4.30631	0.00413	6.1318	0.00487
5.75375	0.07806	5.66967	0.00527	3.89451	0.02499	4.46202	0.00915	4.2973	0.000944123	4.17768	0.00947	4.31532	0.00399	6.14231	0.00478
5.76577	0.07739	5.68168	0.00514	3.8999	0.02458	4.47102	0.00891	4.30631	0.000905104	4.18619	0.00921	4.32432	0.00386	6.15282	0.00468
5.77778	0.07672	5.69369	0.00502	3.90791	0.02398	4.48002	0.00869	4.31532	0.000867632	4.19469	0.00895	4.33077	0.00377	6.16333	0.0046
5.78979	0.07606	5.70571	0.0049	3.91592	0.02339	4.48901	0.00847	4.32432	0.000831649	4.1971	0.00888	4.33333	0.00373	6.17384	0.00451
5.8018	0.0754	5.71772	0.00478	3.92392	0.02282	4.49801	0.00825	4.33333	0.000797099	4.2032	0.0087	4.34234	0.00361	6.18435	0.00442
5.81381	0.07475	5.72973	0.00466	3.93193	0.02226	4.507	0.00804	4.34234	0.000763927	4.21171	0.00845	4.35135	0.00349	6.19485	0.00434
5.82583	0.0741	5.74174	0.00455	3.93994	0.02171	4.516	0.00783	4.35135	0.000732081	4.22022	0.00821	4.36036	0.00338	6.20536	0.00425
5.83784	0.07345	5.75375	0.00444	3.94795	0.02117	4.525	0.00763	4.36036	0.000701511	4.22873	0.00798	4.36937	0.00326	6.21587	0.00417
5.84985	0.07281	5.76577	0.00433	3.95596	0.02065	4.53399	0.00744	4.36937	0.000672167	4.23724	0.00776	4.37838	0.00315	6.22518	0.0041
5.86186	0.07218	5.77778	0.00422	3.96396	0.02013	4.54299	0.00724	4.37838	0.000644004	4.24575	0.00754	4.38739	0.00305	6.22638	0.00409
5.87387	0.07154	5.78979	0.00412	3.97197	0.01963	4.55198	0.00706	4.38739	0.000616976	4.25425	0.00732	4.3964	0.00295	6.23689	0.00401
5.88589	0.07092	5.8018	0.00402	3.97998	0.01914	4.56098	0.00687	4.3964	0.000591039	4.26276	0.00711	4.40541	0.00285	6.2474	0.00393
5.8979	0.07029	5.81043	0.00395	3.98799	0.01867	4.56998	0.0067	4.40541	0.000566152	4.27127	0.00691	4.41441	0.00275	6.25791	0.00386
5.90991	0.06967	5.81381	0.00392	3.996	0.0182	4.57897	0.00652	4.41426	0.000542669	4.27978	0.00671	4.42342	0.00266	6.26842	0.00378
5.92192	0.06906	5.82583	0.00382	4.00374	0.01776	4.58797	0.00635	4.41441	0.000542273	4.28829	0.00652	4.43243	0.00257	6.27892	0.00371
5.93393	0.06845	5.83784	0.00373	4.004	0.01774	4.59696	0.00619	4.42342	0.000519364	4.2968	0.00633	4.44144	0.00248	6.28943	0.00364
5.94595	0.06784	5.84985	0.00364	4.01201	0.0173	4.60596	0.00603	4.43243	0.000497388	4.30531	0.00615	4.45045	0.0024	6.29994	0.00357
5.95796	0.06724	5.86186	0.00355	4.02002	0.01686	4.61496	0.00587	4.44144	0.000476307	4.31381	0.00598	4.45066	0.0024	6.31045	0.0035
5.96997	0.06664	5.87387	0.00346	4.02803	0.01643	4.62395	0.00572	4.45045	0.000456087	4.32232	0.0058	4.45946	0.00232	6.32096	0.00343
5.98198	0.06605	5.88589	0.00337	4.03604	0.01602	4.63295	0.00557	4.45946	0.000436695	4.33083	0.00564	4.46847	0.00224	6.33147	0.00336
5.99399	0.06546	5.8979	0.00329	4.04404	0.01561	4.64194	0.00542	4.46847	0.000418098	4.33934	0.00547	4.47748	0.00217	6.34198	0.0033
6.00601	0.06487	5.90991	0.00321	4.05205	0.01522	4.65094	0.00528	4.47748	0.000400265	4.34785	0.00531	4.48649	0.00209	6.35249	0.00323
6.01036	0.06466	5.92192	0.00313	4.06006	0.01483	4.65994	0.00514	4.48649	0.000383166	4.35636	0.00516	4.4955	0.00202	6.35807	0.0032
6.01802	0.06429	5.93393	0.00305	4.06807	0.01445	4.66893	0.00501	4.4955	0.000366771	4.36486	0.00501	4.5045	0.00195	6.36299	0.00317
6.03003	0.06371	5.94595	0.00298	4.07608	0.01408	4.67793	0.00487	4.5045	0.000351054	4.37337	0.00486	4.51351	0.00188	6.3735	0.00311
6.04204	0.06314	5.95796	0.0029	4.08408	0.01372	4.68692	0.00474	4.51351	0.000335987	4.38065	0.00474	4.52252	0.00182	6.38401	0.00305
6.05405	0.06257	5.96997	0.00283	4.09209	0.01337	4.69592	0.00462	4.52252	0.000321545	4.38188	0.00472	4.53153	0.00176	6.39452	0.00299
6.06607	0.062	5.98198	0.00276	4.1001	0.01302	4.70492	0.0045	4.53153	0.000307702	4.39039	0.00458	4.54054	0.0017	6.40503	0.00293
6.07808	0.06144	5.98905	0.00272	4.10811	0.01269	4.71391	0.00438	4.53193	0.000307101	4.3989	0.00445	4.54955	0.00164	6.41554	0.00287
6.09009	0.06089	5.99399	0.00269	4.11297	0.01249	4.72291	0.00426	4.54054	0.000294435	4.40741	0.00432	4.55856	0.00158	6.42605	0.00282
6.1021	0.06033	6.00601	0.00262	4.11612	0.01236	4.7319	0.00415	4.54955	0.000281722	4.41592	0.00419	4.56757	0.00153	6.43656	0.00276
6.11411	0.05979	6.01802	0.00256	4.12412	0.01204	4.7409	0.00404	4.55856	0.000269538	4.42442	0.00407	4.57055	0.00151	6.44706	0.00271
6.12613	0.05924	6.03003	0.00249	4.13213	0.01173	4.7499	0.00393	4.56757	0.000257865	4.43293	0.00395	4.57658	0.00148	6.45757	0.00265
6.13814	0.0587	6.04204	0.00243	4.14014	0.01142	4.75889	0.00382	4.57658	0.00024668	4.44144	0.00383	4.58559	0.00142	6.46808	0.0026
6.15015	0.05816	6.05405	0.00237	4.14815	0.01113	4.76789	0.00372	4.58559	0.000235965	4.44995	0.00372	4.59459	0.00137	6.47859	0.00255
6.16216	0.05763	6.06607	0.00231	4.15616	0.01084	4.77688	0.00362	4.59459	0.0002257	4.45846	0.00361	4.6036	0.00133	6.4891	0.0025
6.17417	0.0571	6.07808	0.00225	4.16416	0.01055	4.78588	0.00352	4.6036	0.000215867	4.46697	0.0035	4.61261	0.00128	6.49096	0.00249
6.18619	0.05658	6.09009	0.00219	4.17217	0.01028	4.79488	0.00343	4.61261	0.000206449	4.47548	0.0034	4.62162	0.00124	6.49961	0.00245
6.1982	0.05606	6.1021	0.00214	4.18018	0.01001	4.80387	0.00334	4.62162	0.000197429	4.48398	0.0033	4.63063	0.00119	6.51012	0.0024
6.21021	0.05554	6.11411	0.00208	4.18819	0.00974	4.81287	0.00325	4.63063	0.000188791	4.49249	0.0032	4.63964	0.00115	6.52062	0.00235
6.22222	0.05503	6.12613	0.00203	4.1962	0.00949	4.82186	0.00316	4.63964	0.000180519	4.501	0.0031	4.64865	0.00111	6.53113	0.00231
6.23423	0.05452	6.13814	0.00198	4.2042	0.00924	4.83086	0.00307	4.64865	0.000172598	4.50951	0.00301	4.65766	0.00107	6.54164	0.00226
6.24625	0.05401	6.15015	0.00193	4.21221	0.00899	4.83986	0.00299	4.6496	0.00017178	4.51802	0.00292	4.66667	0.00103	6.55215	0.00222
6.25826	0.05351	6.16216	0.00188	4.22022	0.00875	4.84885	0.00291	4.65766	0.000165014	4.52653	0.00283	4.67568	0.000998372	6.56266	0.00217
6.2673	0.05314	6.16766	0.00186	4.22219	0.0087	4.85785	0.00283	4.66667	0.000157753	4.53504	0.00275	4.68468	0.000963239	6.57317	0.00213
6.27027	0.05302	6.17417	0.00183	4.22823	0.00852	4.86684	0.00275	4.67568	0.000150802	4.54354	0.00266	4.69044	0.000941413	6.58368	0.00209
6.28228	0.05252	6.18619	0.00179	4.23624	0.0083	4.87584	0.00268	4.68468	0.000144147	4.55205	0.00258	4.69369	0.000929292	6.59419	0.00204
6.29429	0.05203	6.1982	0.00174	4.24424	0.00807	4.88484	0.00261	4.69369	0.000137778	4.56056	0.00251	4.7027	0.000896493	6.60469	0.002
6.30631	0.05155	6.21021	0.0017	4.25225	0.00786	4.89383	0.00254	4.7027	0.000131682	4.56421	0.00247	4.71171	0.000864806	6.6152	0.00196
6.31832	0.05106	6.22222	0.00165	4.26026	0.00765	4.90283	0.00247	4.71171	0.000125847	4.56907	0.00243	4.72072	0.000834194	6.62385	0.00193
6.33033	0.05059	6.23423	0.00161	4.26827	0.00744	4.91182	0.0024	4.72072	0.000120264	4.57758	0.00236	4.72973	0.000804623	6.62571	0.00192
6.34234	0.05011	6.24625	0.00157	4.27628	0.00724	4.92082	0.00233	4.72973	0.000114921	4.58609	0.00228	4.73874	0.00077606	6.63622	0.00189
6.35435	0.04964	6.25826	0.00153	4.28428	0.00705	4.92982	0.00227	4.73874	0.000109808	4.59459	0.00222	4.74775	0.000748471	6.64673	0.00185
6.36637	0.04917	6.27027	0.00149	4.29229	0.00686	4.93881	0.00221	4.74775	0.000104917	4.6031	0.00215	4.75676	0.000721825	6.65724	0.00181
6.37838	0.04871	6.28228	0.00145	4.3003	0.00668	4.94781	0.00215	4.75676	0.000100237	4.61161	0.00208	4.76577	0.000696091	6.66775	0.00177
6.39039	0.04825	6.29429	0.00141	4.30831	0.0065	4.9568	0.00209	4.76577	9.57595e-05	4.62012	0.00202	4.77477	0.00067124	6.67826	0.00174
6.4024	0.04779	6.30631	0.00138	4.31632	0.00632	4.9658	0.00203	4.76727	9.50301e-05	4.62863	0.00196	4.78378	0.000647243	6.68876	0.0017
6.41441	0.04734	6.31832	0.00134	4.32432	0.00615	4.9748	0.00197	4.77477	9.14767e-05	4.63714	0.0019	4.79279	0.000624071	6.69927	0.00167
6.42643	0.04689	6.33033	0.00131	4.33142	0.006	4.98379	0.00192	4.78378	8.73801e-05	4.64565	0.00184	4.8018	0.000601697	6.70978	0.00164
6.43844	0.04645	6.34234	0.00127	4.33233	0.00598	4.99279	0.00187	4.79279	8.34618e-05	4.65415	0.00178	4.81033	0.000581226	6.72029	0.0016
6.45045	0.046	6.34628	0.00126	4.34034	0.00582	5.00178	0.00181	4.8018	7.97144e-05	4.66266	0.00173	4.81081	0.000580097	6.7308	0.00157
6.46246	0.04557	6.35435	0.00124	4.34835	0.00566	5.01078	0.00176	4.81081	7.61306e-05	4.67117	0.00167	4.81982	0.000559243	6.74131	0.00154
6.47447	0.04513	6.36637	0.00121	4.35636	0.00551	5.01978	0.00171	4.81982	7.27035e-05	4.67968	0.00162	4.82883	0.000539111	6.75182	0.00151
6.48649	0.0447	6.37838	0.00118	4.36436	0.00536	5.02877	0.00167	4.82883	6.94265e-05	4.68819	0.00157	4.83784	0.000519678	6.75674	0.00149
6.4985	0.04427	6.39039	0.00115	4.37237	0.00521	5.03777	0.00162	4.83784	6.62933e-05	4.6967	0.00152	4.84685	0.000500919	6.76233	0.00148
6.51051	0.04385	6.4024	0.00112	4.38038	0.00507	5.04676	0.00157	4.84685	6.32976e-05	4.70521	0.00148	4.85586	0.000482814	6.77283	0.00145
6.52252	0.04343	6.41441	0.00109	4.38839	0.00493	5.05576	0.00153	4.85586	6.04337e-05	4.71371	0.00143	4.86486	0.00046534	6.78334	0.00142
6.52425	0.04337	6.42643	0.00106	4.3964	0.00479	5.06476	0.00149	4.86486	5.7696e-05	4.72222	0.00139	4.87387	0.000448476	6.79385	0.00139
6.53453	0.04301	6.43844	0.00103	4.4044	0.00466	5.07375	0.00145	4.87387	5.5079e-05	4.73073	0.00134	4.88288	0.000432201	6.80436	0.00136
6.54655	0.04259	6.45045	0.00101	4.41241	0.00453	5.08275	0.00141	4.88288	5.25776e-05	4.73924	0.0013	4.89189	0.000416496	6.81487	0.00133
6.55856	0.04218	6.46246	0.000978944	4.42042	0.00441	5.09175	0.00137	4.88494	5.20216e-05	4.74775	0.00126	4.9009	0.000401343	6.82538	0.00131
6.57057	0.04178	6.47447	0.000953371	4.42843	0.00428	5.10074	0.00133	4.89189	5.01869e-05	4.74776	0.00126	4.90991	0.000386721	6.83589	0.00128
6.58258	0.04137	6.48649	0.000928442	4.43644	0.00416	5.10974	0.00129	4.9009	4.79021e-05	4.75626	0.00122	4.91892	0.000372614	6.8464	0.00125
6.59459	0.04097	6.4985	0.000904142	4.44065	0.0041	5.11873	0.00125	4.90991	4.57186e-05	4.76476	0.00118	4.92793	0.000359004	6.8569	0.00123
6.60661	0.04057	6.51051	0.000880454	4.44444	0.00405	5.12773	0.00122	4.91892	4.36322e-05	4.77327	0.00115	4.93022	0.000355615	6.86741	0.0012
6.61862	0.04018	6.52252	0.000857364	4.45245	0.00394	5.13673	0.00118	4.92793	4.16385e-05	4.78178	0.00111	4.93694	0.000345874	6.87792	0.00118
6.63063	0.03979	6.5249	0.000852871	4.46046	0.00383	5.14572	0.00115	4.93694	3.97336e-05	4.79029	0.00108	4.94595	0.000333209	6.88843	0.00116
6.64264	0.0394	6.53453	0.000834859	4.46847	0.00372	5.15472	0.00112	4.94595	3.79137e-05	4.7988	0.00104	4.95495	0.000320991	6.88963	0.00115
6.65465	0.03902	6.54655	0.000812923	4.47648	0.00362	5.16371	0.00109	4.95495	3.61751e-05	4.80731	0.00101	4.96396	0.000309207	6.89894	0.00113
6.66667	0.03864	6.55856	0.000791543	4.48448	0.00351	5.17271	0.00106	4.96396	3.45143e-05	4.81582	0.000977454	4.97297	0.000297841	6.90945	0.00111
6.67868	0.03826	6.57057	0.000770706	4.49249	0.00342	5.18171	0.00103	4.97297	3.29278e-05	4.82432	0.000946611	4.98198	0.000286879	6.91996	0.00109
6.69069	0.03789	6.58258	0.000750398	4.5005	0.00332	5.1907	0.000996581	4.98198	3.14125e-05	4.83283	0.000916703	4.99099	0.000276308	6.93046	0.00106
6.7027	0.03751	6.59459	0.000730607	4.50851	0.00323	5.1997	0.000968204	4.99099	2.99652e-05	4.84134	0.000887702	5	0.000266113	6.94097	0.00104
6.71471	0.03715	6.60661	0.00071132	4.51652	0.00314	5.20869	0.000940604	5	2.8583e-05	4.84985	0.000859582	5.00901	0.000256282	6.95148	0.00102
6.72673	0.03678	6.61862	0.000692525	4.52452	0.00305	5.21769	0.00091376	5.00261	2.8194e-05	4.85836	0.000832317	5.01802	0.000246803	6.96199	0.000999517
6.73874	0.03642	6.63063	0.000674209	4.53253	0.00296	5.22669	0.000887653	5.00901	2.7263e-05	4.86687	0.000805884	5.02703	0.000237664	6.9725	0.000978994
6.75075	0.03606	6.64264	0.000656361	4.54054	0.00288	5.23568	0.000862262	5.01802	2.60025e-05	4.87538	0.000780257	5.03604	0.000228852	6.98301	0.000958877
6.76276	0.0357	6.65465	0.00063897	4.54855	0.0028	5.24468	0.000837571	5.02703	2.4799e-05	4.88388	0.000755414	5.04505	0.000220356	6.99352	0.000939158
6.77477	0.03535	6.66667	0.000622024	4.54988	0.00278	5.25367	0.00081356	5.03604	2.36498e-05	4.89239	0.000731332	5.05011	0.000215712	7.00403	0.00091983
6.78119	0.03516	6.67868	0.000605512	4.55656	0.00272	5.26267	0.000790211	5.04505	2.25526e-05	4.9009	0.000707988	5.05405	0.000212166	7.01453	0.000900886
6.78679	0.035	6.69069	0.000589424	4.56456	0.00264	5.27167	0.000767507	5.05405	2.15052e-05	4.90941	0.00068536	5.06306	0.000204271	7.02252	0.000886749
6.7988	0.03465	6.7027	0.00057375	4.57257	0.00256	5.28066	0.000745431	5.06306	2.05052e-05	4.91792	0.000663429	5.07207	0.000196661	7.02504	0.000882317
6.81081	0.03431	6.70351	0.000572707	4.58058	0.00249	5.28966	0.000723967	5.07207	1.95507e-05	4.92643	0.000642173	5.08108	0.000189326	7.03555	0.000864118
6.82282	0.03397	6.71471	0.000558479	4.58859	0.00242	5.29865	0.000703098	5.08108	1.86396e-05	4.93131	0.000630263	5.09009	0.000182256	7.04606	0.00084628
6.83483	0.03363	6.72673	0.0005436	4.5966	0.00235	5.30765	0.000682809	5.09009	1.777e-05	4.93493	0.000621573	5.0991	0.000175441	7.05657	0.000828798
6.84685	0.0333	6.73874	0.000529106	4.6046	0.00228	5.31665	0.000663083	5.0991	1.69401e-05	4.94344	0.000601609	5.10811	0.000168874	7.06708	0.000811664
6.85886	0.03296	6.75075	0.000514985	4.61261	0.00222	5.32564	0.000643907	5.10811	1.61481e-05	4.95195	0.000582262	5.11712	0.000162546	7.07759	0.000794872
6.87087	0.03264	6.76276	0.000501229	4.62062	0.00215	5.33464	0.000625266	5.11712	1.53922e-05	4.96046	0.000563515	5.12613	0.000156447	7.0881	0.000778415
6.88288	0.03231	6.77477	0.000487829	4.62863	0.00209	5.34363	0.000607145	5.12028	1.5135e-05	4.96897	0.00054535	5.13514	0.000150571	7.0986	0.000762287
6.89489	0.03199	6.78679	0.000474776	4.63664	0.00203	5.35263	0.00058953	5.12613	1.4671e-05	4.97748	0.000527749	5.14414	0.000144909	7.10911	0.000746481
6.90691	0.03167	6.7988	0.000462061	4.64464	0.00197	5.36163	0.000572409	5.13514	1.39828e-05	4.98599	0.000510696	5.15315	0.000139453	7.11962	0.000730992
6.91892	0.03135	6.81081	0.000449675	4.65265	0.00192	5.37062	0.000555767	5.14414	1.33262e-05	4.99449	0.000494174	5.16216	0.000134197	7.13013	0.000715813
6.93093	0.03103	6.82282	0.000437612	4.6591	0.00187	5.37962	0.000539592	5.15315	1.26997e-05	5.003	0.000478167	5.17	0.000129779	7.14064	0.000700938
6.94294	0.03072	6.83483	0.000425862	4.66066	0.00186	5.38861	0.000523871	5.16216	1.2102e-05	5.01151	0.000462661	5.17117	0.000129133	7.15115	0.000686362
6.95495	0.03041	6.84685	0.000414417	4.66867	0.00181	5.39761	0.000508593	5.17117	1.15319e-05	5.02002	0.00044764	5.18018	0.000124255	7.1554	0.000680541
6.96697	0.0301	6.85886	0.000403271	4.67668	0.00175	5.40661	0.000493745	5.18018	1.09881e-05	5.02853	0.000433089	5.18919	0.000119556	7.16166	0.000672079
6.97898	0.0298	6.87087	0.000392415	4.68468	0.0017	5.4156	0.000479315	5.18919	1.04693e-05	5.03704	0.000418995	5.1982	0.00011503	7.17217	0.000658083
6.99099	0.0295	6.88213	0.000382498	4.69269	0.00165	5.4246	0.000465293	5.1982	9.97456e-06	5.04555	0.000405344	5.20721	0.00011067	7.18267	0.000644368
7.003	0.0292	6.88288	0.000381843	4.7007	0.00161	5.43359	0.000451667	5.20721	9.50267e-06	5.05405	0.000392122	5.21622	0.00010647	7.19318	0.00063093
7.01502	0.0289	6.89489	0.000371547	4.70871	0.00156	5.44259	0.000438427	5.21622	9.05265e-06	5.06256	0.000379317	5.22523	0.000102426	7.20369	0.000617763
7.02703	0.02861	6.90691	0.00036152	4.71672	0.00151	5.45159	0.000425561	5.22523	8.62349e-06	5.07107	0.000366916	5.23423	9.85308e-05	7.2142	0.000604861
7.03813	0.02834	6.91892	0.000351756	4.72472	0.00147	5.46058	0.000413061	5.23423	8.21425e-06	5.07958	0.000354907	5.24324	9.47797e-05	7.22471	0.00059222
7.03904	0.02832	6.93093	0.000342247	4.73273	0.00143	5.46958	0.000400916	5.23795	8.05095e-06	5.08809	0.000343277	5.25225	9.11676e-05	7.23522	0.000579834
7.05105	0.02803	6.94294	0.000332988	4.74074	0.00138	5.47857	0.000389116	5.24324	7.82404e-06	5.0966	0.000332016	5.26126	8.76893e-05	7.24573	0.000567699
7.06306	0.02775	6.95495	0.000323972	4.74875	0.00134	5.48757	0.000377652	5.25225	7.45198e-06	5.10511	0.000321112	5.27027	8.43402e-05	7.25624	0.00055581
7.07508	0.02746	6.96697	0.000315193	4.75676	0.0013	5.49657	0.000366515	5.26126	7.09726e-06	5.11361	0.000310554	5.27928	8.11155e-05	7.26674	0.000544161
7.08709	0.02718	6.97898	0.000306645	4.76476	0.00127	5.50556	0.000355695	5.27027	6.75908e-06	5.11487	0.000309028	5.28829	7.80108e-05	7.27725	0.000532749
7.0991	0.02691	6.99099	0.000298321	4.76833	0.00125	5.51456	0.000345185	5.27928	6.43668e-06	5.12212	0.000300332	5.28989	7.74697e-05	7.28776	0.000521568
7.11111	0.02663	7.003	0.000290218	4.77277	0.00123	5.52355	0.000334975	5.28829	6.12936e-06	5.13063	0.000290436	5.2973	7.50218e-05	7.28829	0.000521008
7.12312	0.02636	7.01502	0.000282328	4.78078	0.00119	5.53255	0.000325058	5.2973	5.83642e-06	5.13914	0.000280855	5.30631	7.21443e-05	7.29827	0.000510615
7.13514	0.02609	7.02703	0.000274646	4.78879	0.00116	5.54155	0.000315424	5.30631	5.5572e-06	5.14765	0.00027158	5.31532	6.93742e-05	7.30878	0.000499884
7.14715	0.02582	7.03904	0.000267168	4.7968	0.00112	5.55054	0.000306068	5.31532	5.29108e-06	5.15616	0.000262601	5.32432	6.67077e-05	7.31929	0.000489371
7.15916	0.02556	7.05105	0.000259887	4.8048	0.00109	5.55954	0.00029698	5.32432	5.03745e-06	5.16466	0.00025391	5.33333	6.4141e-05	7.3298	0.000479072
7.17117	0.02529	7.06075	0.000254152	4.81281	0.00106	5.56853	0.000288153	5.33333	4.79574e-06	5.17317	0.000245497	5.34234	6.16705e-05	7.3403	0.000468984
7.18318	0.02503	7.06306	0.000252799	4.82082	0.00103	5.57753	0.000279581	5.34234	4.56541e-06	5.18168	0.000237355	5.35135	5.92927e-05	7.35081	0.000459101
7.1952	0.02477	7.07508	0.000245899	4.82883	0.000995795	5.58653	0.000271256	5.35135	4.34592e-06	5.19019	0.000229473	5.36036	5.70042e-05	7.36132	0.00044942
7.20721	0.02452	7.08709	0.000239183	4.83684	0.000966162	5.59552	0.000263171	5.35562	4.24551e-06	5.1987	0.000221846	5.36937	5.48018e-05	7.37183	0.000439936
7.21922	0.02426	7.0991	0.000232644	4.84484	0.000937375	5.60452	0.00025532	5.36036	4.13679e-06	5.20721	0.000214464	5.37838	5.26823e-05	7.38234	0.000430647
7.23123	0.02401	7.11111	0.000226279	4.85285	0.000909411	5.61351	0.000247695	5.36937	3.93752e-06	5.21572	0.00020732	5.38739	5.06428e-05	7.39285	0.000421548
7.24324	0.02377	7.12312	0.000220084	4.86086	0.000882248	5.62251	0.000240292	5.37838	3.74767e-06	5.22422	0.000200407	5.3964	4.86802e-05	7.40336	0.000412635
7.25526	0.02352	7.13514	0.000214054	4.86887	0.000855864	5.63151	0.000233103	5.38739	3.56681e-06	5.23273	0.000193717	5.40541	4.67917e-05	7.41387	0.000403904
7.26727	0.02327	7.14715	0.000208184	4.87688	0.000830237	5.6405	0.000226123	5.3964	3.39451e-06	5.24124	0.000187244	5.40978	4.58997e-05	7.42118	0.000397932
7.27928	0.02303	7.15916	0.000202471	4.87756	0.000828099	5.6495	0.000219345	5.40541	3.23037e-06	5.24975	0.00018098	5.41441	4.49747e-05	7.42437	0.000395353
7.29129	0.02279	7.17117	0.00019691	4.88488	0.000805348	5.65849	0.000212765	5.41441	3.07403e-06	5.25826	0.00017492	5.42342	4.32266e-05	7.43488	0.000386977
7.29507	0.02272	7.18318	0.000191498	4.89289	0.000781176	5.66749	0.000206376	5.42342	2.92511e-06	5.26677	0.000169057	5.43243	4.15447e-05	7.44539	0.000378774
7.3033	0.02256	7.1952	0.000186231	4.9009	0.000757701	5.67649	0.000200174	5.43243	2.78327e-06	5.27528	0.000163384	5.44144	3.99266e-05	7.4559	0.000370739
7.31532	0.02232	7.20721	0.000181105	4.90891	0.000734904	5.68548	0.000194152	5.44144	2.64819e-06	5.28378	0.000157896	5.45045	3.837e-05	7.46641	0.000362869
7.32733	0.02209	7.21922	0.000176116	4.91692	0.000712766	5.69448	0.000188306	5.45045	2.51954e-06	5.29229	0.000152587	5.45946	3.68727e-05	7.47692	0.000355161
7.33934	0.02186	7.23123	0.000171261	4.92492	0.00069127	5.70347	0.000182631	5.45946	2.39703e-06	5.29842	0.000148871	5.46847	3.54324e-05	7.48743	0.000347612
7.35135	0.02163	7.23936	0.000168049	4.93293	0.000670398	5.71247	0.000177123	5.46847	2.28037e-06	5.3008	0.000147451	5.47748	3.4047e-05	7.49794	0.000340219
7.36336	0.0214	7.24324	0.000166537	4.94094	0.000650132	5.72147	0.000171775	5.47329	2.22021e-06	5.30931	0.000142483	5.48649	3.27144e-05	7.50844	0.000332979
7.37538	0.02118	7.25526	0.000161939	4.94895	0.000630455	5.73046	0.000166585	5.47748	2.16928e-06	5.31782	0.000137678	5.4955	3.14328e-05	7.51895	0.000325888
7.38739	0.02096	7.26727	0.000157465	4.95696	0.000611352	5.73946	0.000161547	5.48649	2.06352e-06	5.32633	0.00013303	5.5045	3.02003e-05	7.52946	0.000318944
7.3994	0.02074	7.27928	0.000153112	4.96496	0.000592806	5.74845	0.000156657	5.4955	1.96281e-06	5.33483	0.000128535	5.51351	2.90149e-05	7.53997	0.000312143
7.41141	0.02052	7.29129	0.000148875	4.97297	0.000574802	5.75745	0.00015191	5.5045	1.86694e-06	5.34334	0.000124187	5.52252	2.78749e-05	7.55048	0.000305483
7.42342	0.0203	7.3033	0.000144753	4.98098	0.000557325	5.76645	0.000147304	5.51351	1.77566e-06	5.35185	0.000119982	5.52968	2.70011e-05	7.55407	0.000303239
7.43544	0.02009	7.31532	0.000140742	4.98678	0.000544983	5.77544	0.000142833	5.52252	1.68877e-06	5.36036	0.000115915	5.53153	2.67787e-05	7.56099	0.000298961
7.44745	0.01988	7.32733	0.00013684	4.98899	0.000540359	5.78444	0.000138495	5.53153	1.60606e-06	5.36887	0.000111982	5.54054	2.57247e-05	7.5715	0.000292574
7.45946	0.01967	7.33934	0.000133043	4.997	0.000523892	5.79343	0.000134284	5.54054	1.52733e-06	5.37738	0.000108179	5.54955	2.47111e-05	7.58201	0.00028632
7.47147	0.01946	7.35135	0.000129348	5.00501	0.000507908	5.80243	0.000130198	5.54955	1.45239e-06	5.38589	0.000104502	5.55856	2.37366e-05	7.59251	0.000280196
7.48348	0.01925	7.36336	0.000125754	5.01301	0.000492394	5.81143	0.000126233	5.55856	1.38107e-06	5.39439	0.000100946	5.56757	2.27997e-05	7.60302	0.000274199
7.4955	0.01905	7.37538	0.000122257	5.02102	0.000477337	5.82042	0.000122385	5.56757	1.31319e-06	5.4029	9.75079e-05	5.57658	2.18989e-05	7.61353	0.000268327
7.50751	0.01885	7.38739	0.000118855	5.02903	0.000462724	5.82942	0.000118652	5.57658	1.24858e-06	5.41141	9.41836e-05	5.58559	2.10329e-05	7.62404	0.000262576
7.51952	0.01865	7.3994	0.000115545	5.03704	0.000448542	5.83841	0.000115029	5.58559	1.18711e-06	5.41992	9.09696e-05	5.59459	2.02003e-05	7.63455	0.000256946
7.53153	0.01845	7.41141	0.000112325	5.04505	0.00043478	5.84741	0.000111514	5.59096	1.15184e-06	5.42843	8.78623e-05	5.6036	1.94e-05	7.64506	0.000251433
7.54354	0.01825	7.41798	0.000110602	5.05305	0.000421426	5.85641	0.000108103	5.59459	1.12861e-06	5.43694	8.48583e-05	5.61261	1.86307e-05	7.65557	0.000246035
7.55201	0.01812	7.42342	0.000109193	5.06106	0.000408467	5.8654	0.000104794	5.6036	1.07294e-06	5.44545	8.19542e-05	5.62162	1.78912e-05	7.66608	0.00024075
7.55556	0.01806	7.43544	0.000106146	5.06907	0.000395893	5.8744	0.000101584	5.61261	1.01998e-06	5.45395	7.91469e-05	5.63063	1.71805e-05	7.67658	0.000235575
7.56757	0.01787	7.44745	0.000103182	5.07708	0.000383693	5.88339	9.84695e-05	5.62162	9.69584e-07	5.46246	7.64332e-05	5.63964	1.64973e-05	7.68696	0.000230571
7.57958	0.01768	7.45946	0.000100298	5.08509	0.000371856	5.89239	9.54479e-05	5.63063	9.21639e-07	5.47097	7.381e-05	5.64865	1.58408e-05	7.68709	0.000230508
7.59159	0.01749	7.47147	9.74936e-05	5.09309	0.000360371	5.90139	9.25166e-05	5.63964	8.76027e-07	5.47948	7.12746e-05	5.64957	1.57754e-05	7.6976	0.000225547
7.6036	0.0173	7.48348	9.47655e-05	5.09601	0.000356274	5.91038	8.9673e-05	5.64865	8.32635e-07	5.48197	7.05472e-05	5.65766	1.52098e-05	7.70811	0.00022069
7.61562	0.01712	7.4955	9.21119e-05	5.1011	0.00034923	5.91938	8.69146e-05	5.65766	7.91358e-07	5.48799	6.88239e-05	5.66667	1.46034e-05	7.71862	0.000215935
7.62763	0.01693	7.50751	8.95308e-05	5.10911	0.000338421	5.92837	8.42388e-05	5.66667	7.52094e-07	5.4965	6.64554e-05	5.67568	1.40206e-05	7.72913	0.000211279
7.63964	0.01675	7.51952	8.70204e-05	5.11712	0.000327935	5.93737	8.16433e-05	5.67568	7.14747e-07	5.50501	6.41662e-05	5.68468	1.34606e-05	7.73964	0.000206721
7.65165	0.01657	7.53153	8.45788e-05	5.12513	0.000317764	5.94637	7.91258e-05	5.68468	6.79225e-07	5.51351	6.19539e-05	5.69369	1.29226e-05	7.75014	0.000202259
7.66366	0.01639	7.54354	8.2204e-05	5.13313	0.000307897	5.95536	7.66839e-05	5.69369	6.4544e-07	5.52202	5.98159e-05	5.7027	1.24055e-05	7.76065	0.000197891
7.67568	0.01622	7.55556	7.98944e-05	5.14114	0.000298327	5.96436	7.43155e-05	5.7027	6.1331e-07	5.53053	5.77498e-05	5.71171	1.19087e-05	7.77116	0.000193614
7.68769	0.01604	7.56757	7.76481e-05	5.14915	0.000289045	5.97335	7.20184e-05	5.70863	5.93025e-07	5.53904	5.57533e-05	5.72072	1.14315e-05	7.78167	0.000189428
7.6997	0.01587	7.57958	7.54636e-05	5.15716	0.000280041	5.98235	6.97905e-05	5.71171	5.82753e-07	5.54755	5.3824e-05	5.72973	1.09729e-05	7.79218	0.000185329
7.71171	0.0157	7.59159	7.33391e-05	5.16517	0.00027131	5.99135	6.76298e-05	5.72072	5.53696e-07	5.55606	5.19599e-05	5.73874	1.05323e-05	7.80269	0.000181317
7.72372	0.01553	7.5966	7.24713e-05	5.17317	0.000262841	6.00034	6.55344e-05	5.72973	5.26065e-07	5.56456	5.01586e-05	5.74775	1.01091e-05	7.8132	0.000177389
7.73574	0.01536	7.6036	7.12731e-05	5.18118	0.000254629	6.00934	6.35023e-05	5.73874	4.99791e-07	5.57307	4.84183e-05	5.75676	9.70255e-06	7.81985	0.000174946
7.74775	0.0152	7.61562	6.92639e-05	5.18919	0.000246665	6.01833	6.15317e-05	5.74775	4.74809e-07	5.58158	4.67369e-05	5.76577	9.312e-06	7.82371	0.000173544
7.75976	0.01503	7.62763	6.73101e-05	5.1972	0.000238942	6.02733	5.96207e-05	5.75676	4.51057e-07	5.59009	4.51124e-05	5.76946	9.15649e-06	7.83421	0.000169781
7.77177	0.01487	7.63964	6.54102e-05	5.20521	0.000231453	6.03633	5.77677e-05	5.76577	4.28475e-07	5.5986	4.3543e-05	5.77477	8.93686e-06	7.84472	0.000166097
7.78378	0.01471	7.65165	6.35628e-05	5.20524	0.000231424	6.04532	5.59708e-05	5.77477	4.07007e-07	5.60711	4.20269e-05	5.78378	8.57653e-06	7.85523	0.00016249
7.7958	0.01455	7.66366	6.17663e-05	5.21321	0.000224192	6.05432	5.42285e-05	5.78378	3.86597e-07	5.61562	4.05623e-05	5.79279	8.23043e-06	7.86574	0.00015896
7.80781	0.01439	7.67568	6.00195e-05	5.22122	0.000217151	6.06331	5.25391e-05	5.79279	3.67196e-07	5.62412	3.91475e-05	5.8018	7.89802e-06	7.87625	0.000155505
7.80895	0.01438	7.68769	5.8321e-05	5.22923	0.000210325	6.07231	5.09012e-05	5.8018	3.48754e-07	5.63263	3.77808e-05	5.81081	7.57877e-06	7.88676	0.000152123
7.81982	0.01424	7.6997	5.66695e-05	5.23724	0.000203706	6.08131	4.9313e-05	5.81081	3.31225e-07	5.64114	3.64608e-05	5.81982	7.27217e-06	7.89727	0.000148813
7.83183	0.01408	7.71171	5.50637e-05	5.24525	0.000197289	6.0903	4.77733e-05	5.81982	3.14563e-07	5.64965	3.51857e-05	5.82883	6.97774e-06	7.90778	0.000145572
7.84384	0.01393	7.72372	5.35025e-05	5.25325	0.000191069	6.0993	4.62805e-05	5.8263	3.03087e-07	5.65816	3.39542e-05	5.83784	6.69498e-06	7.91828	0.000142401
7.85586	0.01378	7.73574	5.19846e-05	5.26126	0.000185038	6.10829	4.48332e-05	5.82883	2.98727e-07	5.66553	3.29214e-05	5.84685	6.42347e-06	7.92879	0.000139297
7.86787	0.01363	7.74775	5.05088e-05	5.26927	0.000179192	6.11729	4.34302e-05	5.83784	2.83677e-07	5.66667	3.27648e-05	5.85586	6.16275e-06	7.9393	0.000136259
7.87988	0.01348	7.75976	4.9074e-05	5.27728	0.000173525	6.12629	4.207e-05	5.84685	2.69374e-07	5.67518	3.1616e-05	5.86486	5.91241e-06	7.94981	0.000133285
7.89189	0.01333	7.77177	4.7679e-05	5.28529	0.000168032	6.13528	4.07515e-05	5.85586	2.55782e-07	5.68368	3.05067e-05	5.87387	5.67205e-06	7.95274	0.000132469
7.9039	0.01319	7.77521	4.72866e-05	5.29329	0.000162708	6.14428	3.94733e-05	5.86486	2.42865e-07	5.69219	2.94353e-05	5.88288	5.44127e-06	7.96032	0.000130375
7.91592	0.01304	7.78378	4.63229e-05	5.3013	0.000157547	6.15327	3.82343e-05	5.87387	2.30591e-07	5.7007	2.84007e-05	5.88935	5.28137e-06	7.97083	0.000127527
7.92793	0.0129	7.7958	4.50046e-05	5.30931	0.000152545	6.16227	3.70333e-05	5.88288	2.18929e-07	5.70921	2.74016e-05	5.89189	5.2197e-06	7.98134	0.000124739
7.93994	0.01276	7.80781	4.3723e-05	5.31446	0.000149408	6.17127	3.58692e-05	5.89189	2.07848e-07	5.71772	2.64368e-05	5.9009	5.00698e-06	7.99185	0.000122011
7.95195	0.01262	7.81982	4.24771e-05	5.31732	0.000147697	6.18026	3.47408e-05	5.9009	1.97321e-07	5.72623	2.55053e-05	5.90991	4.80277e-06	8.00235	0.000119341
7.96396	0.01248	7.83183	4.12659e-05	5.32533	0.000142999	6.18926	3.36472e-05	5.90991	1.87318e-07	5.73473	2.46058e-05	5.91892	4.60674e-06	8.01286	0.000116728
7.97598	0.01234	7.84384	4.00886e-05	5.33333	0.000138446	6.19825	3.25872e-05	5.91892	1.77816e-07	5.74324	2.37374e-05	5.92793	4.41855e-06	8.02337	0.000114171
7.98799	0.01221	7.85586	3.89442e-05	5.34134	0.000134034	6.20725	3.15598e-05	5.92793	1.68789e-07	5.75175	2.28989e-05	5.93694	4.23791e-06	8.03388	0.000111669
8	0.01207	7.86787	3.78317e-05	5.34935	0.000129758	6.21625	3.05642e-05	5.93694	1.60214e-07	5.76026	2.20893e-05	5.94595	4.06452e-06	8.04439	0.00010922
8.01201	0.01194	7.87988	3.67504e-05	5.35736	0.000125615	6.22524	2.95992e-05	5.94397	1.53817e-07	5.76877	2.13078e-05	5.95495	3.89809e-06	8.0549	0.000106823
8.02402	0.01181	7.89189	3.56994e-05	5.36537	0.0001216	6.23424	2.8664e-05	5.94595	1.52068e-07	5.77728	2.05532e-05	5.96396	3.73835e-06	8.06541	0.000104478
8.03604	0.01168	7.9039	3.46778e-05	5.37337	0.00011771	6.24324	2.77578e-05	5.95495	1.44331e-07	5.78579	1.98248e-05	5.97297	3.58504e-06	8.07592	0.000102183
8.04805	0.01155	7.91592	3.36849e-05	5.38138	0.000113941	6.25223	2.68796e-05	5.96396	1.36982e-07	5.79429	1.91217e-05	5.98198	3.43791e-06	8.08563	0.000100106
8.06006	0.01142	7.92793	3.27198e-05	5.38939	0.000110289	6.26123	2.60285e-05	5.97297	1.30002e-07	5.8028	1.8443e-05	5.99099	3.2967e-06	8.08642	9.99371e-05
8.0659	0.01136	7.93994	3.17818e-05	5.3974	0.000106751	6.27022	2.52038e-05	5.98198	1.23373e-07	5.81131	1.77878e-05	6	3.16119e-06	8.09693	9.77396e-05
8.07207	0.01129	7.95195	3.08701e-05	5.40541	0.000103323	6.27922	2.44047e-05	5.99099	1.17078e-07	5.81982	1.71554e-05	6.00901	3.03115e-06	8.10744	9.55892e-05
8.08408	0.01117	7.95383	3.073e-05	5.41341	0.000100002	6.28822	2.36304e-05	6	1.11099e-07	5.82833	1.6545e-05	6.00924	3.02791e-06	8.11795	9.3485e-05
8.0961	0.01105	7.96396	2.99841e-05	5.42142	9.67852e-05	6.29721	2.28801e-05	6.00901	1.05422e-07	5.83684	1.59558e-05	6.01802	2.90636e-06	8.12846	9.1426e-05
8.10811	0.01092	7.97598	2.9123e-05	5.42369	9.58921e-05	6.30621	2.21531e-05	6.01802	1.00031e-07	5.84535	1.53872e-05	6.02703	2.78662e-06	8.13897	8.94113e-05
8.12012	0.0108	7.98799	2.82861e-05	5.42943	9.36688e-05	6.3152	2.14488e-05	6.02703	9.49114e-08	5.84908	1.51437e-05	6.03604	2.67173e-06	8.14948	8.744e-05
8.13213	0.01068	8	2.74729e-05	5.43744	9.06501e-05	6.3242	2.07663e-05	6.03604	9.00508e-08	5.85385	1.48384e-05	6.04505	2.56149e-06	8.15999	8.55112e-05
8.14414	0.01056	8.01201	2.66825e-05	5.44545	8.7726e-05	6.3332	2.01052e-05	6.04505	8.54358e-08	5.86236	1.43088e-05	6.05405	2.45571e-06	8.17049	8.36239e-05
8.15616	0.01045	8.02402	2.59144e-05	5.45345	8.48937e-05	6.34219	1.94646e-05	6.05405	8.10542e-08	5.87087	1.37976e-05	6.06306	2.35424e-06	8.181	8.17773e-05
8.16817	0.01033	8.03604	2.51681e-05	5.46146	8.21503e-05	6.35119	1.8844e-05	6.06164	7.75359e-08	5.87938	1.33044e-05	6.07207	2.25688e-06	8.19151	7.99705e-05
8.18018	0.01021	8.04805	2.44428e-05	5.46947	7.94933e-05	6.36018	1.82428e-05	6.06306	7.68943e-08	5.88789	1.28284e-05	6.08108	2.16348e-06	8.20202	7.82027e-05
8.19219	0.0101	8.06006	2.37379e-05	5.47748	7.69198e-05	6.36918	1.76604e-05	6.07207	7.29452e-08	5.8964	1.23691e-05	6.09009	2.07387e-06	8.21253	7.64732e-05
8.2042	0.00999	8.07207	2.30531e-05	5.48549	7.44275e-05	6.37818	1.70962e-05	6.08108	6.91963e-08	5.9049	1.19259e-05	6.0991	1.98792e-06	8.21851	7.55047e-05
8.21622	0.00988	8.08408	2.23876e-05	5.49349	7.20138e-05	6.38717	1.65497e-05	6.09009	6.56375e-08	5.91341	1.14983e-05	6.10811	1.90547e-06	8.22304	7.4781e-05
8.22823	0.00977	8.0961	2.17409e-05	5.5015	6.96763e-05	6.39617	1.60202e-05	6.0991	6.22595e-08	5.92192	1.10856e-05	6.11712	1.82638e-06	8.23355	7.31254e-05
8.24024	0.00966	8.10811	2.11126e-05	5.50951	6.74127e-05	6.40516	1.55074e-05	6.10811	5.9053e-08	5.93043	1.06875e-05	6.12613	1.75051e-06	8.24405	7.15056e-05
8.25225	0.00955	8.12012	2.05021e-05	5.51752	6.52207e-05	6.41416	1.50107e-05	6.11712	5.60096e-08	5.93894	1.03034e-05	6.12913	1.72593e-06	8.25456	6.99209e-05
8.26426	0.00944	8.13213	1.99089e-05	5.52553	6.30981e-05	6.42316	1.45295e-05	6.12613	5.31211e-08	5.94745	9.93279e-06	6.13514	1.67775e-06	8.26507	6.83705e-05
8.27628	0.00934	8.13245	1.98936e-05	5.53292	6.11987e-05	6.43215	1.40635e-05	6.13514	5.03796e-08	5.95596	9.57527e-06	6.14414	1.60796e-06	8.27558	6.68538e-05
8.28829	0.00923	8.14414	1.93326e-05	5.53353	6.10429e-05	6.44115	1.36121e-05	6.14414	4.77778e-08	5.96446	9.23035e-06	6.15315	1.54102e-06	8.28609	6.53699e-05
8.3003	0.00913	8.15616	1.87726e-05	5.54154	5.90528e-05	6.45014	1.31749e-05	6.15315	4.53088e-08	5.97297	8.89761e-06	6.16216	1.47683e-06	8.2966	6.39183e-05
8.31231	0.00903	8.16817	1.82285e-05	5.54955	5.7126e-05	6.45914	1.27514e-05	6.16216	4.29657e-08	5.98148	8.57662e-06	6.17117	1.41526e-06	8.30711	6.24982e-05
8.32284	0.00894	8.18018	1.77e-05	5.55756	5.52605e-05	6.46814	1.23414e-05	6.17117	4.07423e-08	5.98999	8.26699e-06	6.18018	1.35622e-06	8.31762	6.11089e-05
8.32432	0.00892	8.19219	1.71864e-05	5.56557	5.34543e-05	6.47713	1.19442e-05	6.17931	3.88309e-08	5.9985	7.96831e-06	6.18919	1.2996e-06	8.32812	5.97498e-05
8.33634	0.00882	8.2042	1.66875e-05	5.57357	5.17056e-05	6.48613	1.15596e-05	6.18018	3.86325e-08	6.00701	7.68022e-06	6.1982	1.24531e-06	8.33863	5.84203e-05
8.34835	0.00872	8.21622	1.62028e-05	5.58158	5.00128e-05	6.49512	1.11871e-05	6.18919	3.66307e-08	6.01552	7.40233e-06	6.20721	1.19325e-06	8.34914	5.71198e-05
8.36036	0.00863	8.22823	1.5732e-05	5.58959	4.83739e-05	6.50412	1.08264e-05	6.1982	3.47313e-08	6.02402	7.13431e-06	6.21622	1.14333e-06	8.3514	5.68436e-05
8.37237	0.00853	8.24024	1.52745e-05	5.5976	4.67875e-05	6.51312	1.04771e-05	6.20721	3.29292e-08	6.03253	6.8758e-06	6.22523	1.09546e-06	8.35965	5.58475e-05
8.38438	0.00843	8.25225	1.48302e-05	5.60561	4.52518e-05	6.52211	1.01388e-05	6.21622	3.12194e-08	6.03264	6.87269e-06	6.23423	1.04957e-06	8.37016	5.4603e-05
8.3964	0.00834	8.26426	1.43985e-05	5.61361	4.37652e-05	6.53111	9.81129e-06	6.22523	2.95974e-08	6.04104	6.62648e-06	6.24324	1.00557e-06	8.38067	5.33856e-05
8.40841	0.00824	8.27628	1.39791e-05	5.62162	4.23263e-05	6.5401	9.49413e-06	6.23423	2.80586e-08	6.04955	6.38603e-06	6.24902	9.78321e-07	8.39118	5.21948e-05
8.42042	0.00815	8.28829	1.35718e-05	5.62963	4.09335e-05	6.5491	9.18703e-06	6.24324	2.65989e-08	6.05806	6.15413e-06	6.25225	9.63384e-07	8.40169	5.103e-05
8.43243	0.00806	8.3003	1.31761e-05	5.63764	3.95855e-05	6.5581	8.88968e-06	6.25225	2.52142e-08	6.06657	5.93049e-06	6.26126	9.2294e-07	8.41219	4.98906e-05
8.44444	0.00797	8.31106	1.28312e-05	5.64214	3.8846e-05	6.56709	8.60177e-06	6.26126	2.39007e-08	6.07508	5.71483e-06	6.27027	8.84168e-07	8.4227	4.87761e-05
8.45646	0.00788	8.31231	1.27918e-05	5.64565	3.82807e-05	6.57609	8.32301e-06	6.27027	2.26549e-08	6.08358	5.50686e-06	6.27928	8.46998e-07	8.43321	4.7686e-05
8.46847	0.00779	8.32432	1.24184e-05	5.65365	3.7018e-05	6.58508	8.05311e-06	6.27928	2.14732e-08	6.09209	5.30632e-06	6.28829	8.11367e-07	8.44372	4.66198e-05
8.48048	0.0077	8.33634	1.20558e-05	5.66166	3.57959e-05	6.59408	7.7918e-06	6.28829	2.03524e-08	6.1006	5.11295e-06	6.2973	7.77212e-07	8.45423	4.55768e-05
8.49249	0.00761	8.34835	1.17036e-05	5.66967	3.46131e-05	6.60308	7.53882e-06	6.29698	1.93256e-08	6.10911	4.92649e-06	6.30631	7.44472e-07	8.46474	4.45568e-05
8.5045	0.00752	8.36036	1.13614e-05	5.67768	3.34686e-05	6.61207	7.2939e-06	6.2973	1.92895e-08	6.11762	4.7467e-06	6.31532	7.13091e-07	8.47525	4.3559e-05
8.51652	0.00744	8.37237	1.10291e-05	5.68569	3.23609e-05	6.62107	7.05678e-06	6.30631	1.82814e-08	6.12613	4.57336e-06	6.32432	6.83011e-07	8.48429	4.27178e-05
8.52853	0.00735	8.38438	1.07064e-05	5.69369	3.12891e-05	6.63006	6.82724e-06	6.31532	1.73254e-08	6.13463	4.40622e-06	6.33333	6.54182e-07	8.48576	4.25832e-05
8.54054	0.00727	8.3964	1.03929e-05	5.7017	3.02519e-05	6.63906	6.60503e-06	6.32432	1.64188e-08	6.14314	4.24509e-06	6.34234	6.2655e-07	8.49626	4.16287e-05
8.55255	0.00719	8.40841	1.00885e-05	5.70971	2.92484e-05	6.64806	6.38991e-06	6.33333	1.55591e-08	6.15165	4.08974e-06	6.35135	6.00069e-07	8.50677	4.06952e-05
8.56456	0.00711	8.42042	9.79283e-06	5.71772	2.82773e-05	6.65705	6.18168e-06	6.34234	1.47439e-08	6.16016	3.93997e-06	6.36036	5.74689e-07	8.51728	3.97822e-05
8.57658	0.00702	8.43243	9.50567e-06	5.72573	2.73377e-05	6.66605	5.98011e-06	6.35135	1.39709e-08	6.16867	3.79559e-06	6.36891	5.51584e-07	8.52779	3.88893e-05
8.57978	0.007	8.44444	9.22679e-06	5.73373	2.64286e-05	6.67504	5.785e-06	6.36036	1.3238e-08	6.17718	3.6564e-06	6.36937	5.50367e-07	8.5383	3.8016e-05
8.58859	0.00694	8.45646	8.95596e-06	5.74174	2.55491e-05	6.68404	5.59613e-06	6.36937	1.25431e-08	6.18569	3.52223e-06	6.37838	5.27059e-07	8.54881	3.71619e-05
8.6006	0.00686	8.46847	8.69294e-06	5.74975	2.46982e-05	6.69304	5.41333e-06	6.37838	1.18843e-08	6.19419	3.39289e-06	6.38739	5.04724e-07	8.55932	3.63267e-05
8.61261	0.00679	8.48048	8.43751e-06	5.75137	2.45293e-05	6.70203	5.23639e-06	6.38739	1.12597e-08	6.2027	3.26821e-06	6.3964	4.8332e-07	8.56983	3.55098e-05
8.62462	0.00671	8.48968	8.24691e-06	5.75776	2.38749e-05	6.71103	5.06513e-06	6.3964	1.06675e-08	6.21121	3.14804e-06	6.40541	4.62812e-07	8.58033	3.47109e-05
8.63664	0.00663	8.49249	8.18947e-06	5.76577	2.30785e-05	6.72002	4.89937e-06	6.40541	1.01062e-08	6.21619	3.07973e-06	6.41441	4.4316e-07	8.59084	3.39296e-05
8.64865	0.00656	8.5045	7.94859e-06	5.77377	2.23081e-05	6.72902	4.73895e-06	6.41441	9.57402e-09	6.21972	3.03221e-06	6.42342	4.24331e-07	8.60135	3.31655e-05
8.66066	0.00648	8.51652	7.71469e-06	5.78178	2.15628e-05	6.73802	4.58368e-06	6.41465	9.56032e-09	6.22823	2.92056e-06	6.43243	4.0629e-07	8.61186	3.24184e-05
8.67267	0.00641	8.52853	7.48755e-06	5.78979	2.08418e-05	6.74701	4.43341e-06	6.42342	9.06959e-09	6.23674	2.81295e-06	6.44144	3.89006e-07	8.61718	3.20463e-05
8.68468	0.00633	8.54054	7.26699e-06	5.7978	2.01444e-05	6.75601	4.28799e-06	6.43243	8.59145e-09	6.24525	2.70924e-06	6.45045	3.72445e-07	8.62237	3.16877e-05
8.6967	0.00626	8.55255	7.05282e-06	5.80581	1.94698e-05	6.765	4.14725e-06	6.44144	8.13824e-09	6.25375	2.60929e-06	6.45946	3.5658e-07	8.63288	3.09731e-05
8.70871	0.00619	8.56456	6.84486e-06	5.81381	1.88173e-05	6.774	4.01105e-06	6.45045	7.70867e-09	6.26226	2.51296e-06	6.46847	3.41381e-07	8.64339	3.02744e-05
8.72072	0.00612	8.57658	6.64293e-06	5.82182	1.81862e-05	6.783	3.87925e-06	6.45946	7.30154e-09	6.27077	2.42012e-06	6.47748	3.26821e-07	8.65389	2.95911e-05
8.73273	0.00605	8.58859	6.44687e-06	5.82983	1.75759e-05	6.79199	3.75171e-06	6.46847	6.91567e-09	6.27928	2.33066e-06	6.48649	3.12872e-07	8.6644	2.89229e-05
8.74474	0.00598	8.6006	6.25649e-06	5.83784	1.69855e-05	6.80099	3.62828e-06	6.47748	6.54998e-09	6.28779	2.24445e-06	6.4888	3.09386e-07	8.67491	2.82695e-05
8.75676	0.00591	8.61261	6.07165e-06	5.84585	1.64145e-05	6.80998	3.50885e-06	6.48649	6.20341e-09	6.2963	2.16137e-06	6.4955	2.99511e-07	8.68542	2.76306e-05
8.76877	0.00584	8.62462	5.89218e-06	5.85385	1.58624e-05	6.81898	3.39329e-06	6.4955	5.87499e-09	6.3048	2.08131e-06	6.5045	2.86712e-07	8.69593	2.70058e-05
8.78078	0.00577	8.63664	5.71793e-06	5.8606	1.54115e-05	6.82798	3.28146e-06	6.5045	5.56377e-09	6.31331	2.00417e-06	6.51351	2.74453e-07	8.70644	2.63949e-05
8.79279	0.0057	8.64865	5.54876e-06	5.86186	1.53284e-05	6.83697	3.17326e-06	6.51351	5.26887e-09	6.32182	1.92984e-06	6.52252	2.6271e-07	8.71695	2.57976e-05
8.8048	0.00564	8.66066	5.38451e-06	5.86987	1.4812e-05	6.84597	3.06857e-06	6.52252	4.98943e-09	6.33033	1.85823e-06	6.53153	2.51463e-07	8.72746	2.52135e-05
8.81682	0.00557	8.6683	5.2826e-06	5.87788	1.43126e-05	6.85496	2.96728e-06	6.53153	4.72465e-09	6.33884	1.78922e-06	6.54054	2.4069e-07	8.73796	2.46424e-05
8.82883	0.00551	8.67267	5.22504e-06	5.88589	1.38297e-05	6.86396	2.86927e-06	6.53232	4.70207e-09	6.34735	1.72274e-06	6.54955	2.30373e-07	8.74847	2.40839e-05
8.83672	0.00547	8.68468	5.07022e-06	5.89389	1.33627e-05	6.87296	2.77445e-06	6.54054	4.47378e-09	6.35586	1.65868e-06	6.55856	2.20492e-07	8.75007	2.40002e-05
8.84084	0.00545	8.6967	4.91992e-06	5.9019	1.29112e-05	6.88195	2.68271e-06	6.54955	4.23609e-09	6.36436	1.59697e-06	6.56757	2.11029e-07	8.75898	2.35379e-05
8.85285	0.00538	8.70871	4.774e-06	5.90991	1.24746e-05	6.89095	2.59395e-06	6.55856	4.0109e-09	6.37287	1.53751e-06	6.57658	2.01966e-07	8.76949	2.3004e-05
8.86486	0.00532	8.72072	4.63235e-06	5.91792	1.20525e-05	6.89994	2.50808e-06	6.56757	3.79756e-09	6.38138	1.48024e-06	6.58559	1.93288e-07	8.78	2.24821e-05
8.87688	0.00526	8.73273	4.49483e-06	5.92593	1.16444e-05	6.90894	2.42501e-06	6.57658	3.59544e-09	6.38989	1.42506e-06	6.59459	1.84977e-07	8.79051	2.19717e-05
8.88889	0.0052	8.74474	4.36133e-06	5.93393	1.12498e-05	6.91794	2.34465e-06	6.58559	3.40398e-09	6.3984	1.37191e-06	6.6036	1.77019e-07	8.80102	2.14727e-05
8.9009	0.00514	8.75676	4.23174e-06	5.94194	1.08683e-05	6.92693	2.2669e-06	6.59459	3.2226e-09	6.39974	1.36368e-06	6.60869	1.72675e-07	8.81153	2.09848e-05
8.91291	0.00508	8.76877	4.10594e-06	5.94995	1.04994e-05	6.93593	2.1917e-06	6.6036	3.0508e-09	6.40691	1.3207e-06	6.61261	1.69399e-07	8.82203	2.05078e-05
8.92492	0.00502	8.78078	3.98382e-06	5.95796	1.01429e-05	6.94492	2.11894e-06	6.61261	2.88805e-09	6.41542	1.27138e-06	6.62162	1.62102e-07	8.83254	2.00414e-05
8.93694	0.00496	8.79279	3.86528e-06	5.96597	9.79814e-06	6.95392	2.04857e-06	6.62162	2.73391e-09	6.42392	1.22387e-06	6.63063	1.55115e-07	8.84305	1.95855e-05
8.94895	0.0049	8.8048	3.75021e-06	5.96983	9.63615e-06	6.96292	1.98049e-06	6.63063	2.5879e-09	6.43243	1.1781e-06	6.63964	1.48426e-07	8.85356	1.91397e-05
8.96096	0.00484	8.81682	3.63851e-06	5.97397	9.46491e-06	6.97191	1.91464e-06	6.63964	2.44962e-09	6.44094	1.13403e-06	6.64865	1.42021e-07	8.86407	1.87039e-05
8.97297	0.00479	8.82883	3.5301e-06	5.98198	9.14279e-06	6.98091	1.85095e-06	6.64865	2.31865e-09	6.44945	1.09157e-06	6.65766	1.35889e-07	8.87458	1.82778e-05
8.98498	0.00473	8.84084	3.42486e-06	5.98999	8.8314e-06	6.9899	1.78934e-06	6.64999	2.29971e-09	6.45796	1.05068e-06	6.66667	1.30018e-07	8.88296	1.79449e-05
8.997	0.00468	8.84691	3.37285e-06	5.998	8.53041e-06	6.9989	1.72975e-06	6.65766	2.19462e-09	6.46647	1.01129e-06	6.67568	1.24398e-07	8.88509	1.78613e-05
9.00901	0.00462	8.85285	3.32272e-06	6.00601	8.23947e-06	7.0079	1.67211e-06	6.66667	2.07715e-09	6.47497	9.73362e-07	6.68468	1.19017e-07	8.8956	1.7454e-05
9.02102	0.00457	8.86486	3.22357e-06	6.01401	7.95826e-06	7.01689	1.61637e-06	6.67568	1.96591e-09	6.48348	9.36832e-07	6.69369	1.13866e-07	8.9061	1.70559e-05
9.03303	0.00451	8.87688	3.12734e-06	6.02202	7.68646e-06	7.02589	1.56245e-06	6.68468	1.86057e-09	6.49199	9.01651e-07	6.7027	1.08935e-07	8.91661	1.66667e-05
9.04505	0.00446	8.88889	3.03394e-06	6.03003	7.42376e-06	7.03488	1.51031e-06	6.69369	1.76082e-09	6.5005	8.67771e-07	6.71171	1.04215e-07	8.92712	1.62862e-05
9.05706	0.00441	8.9009	2.94329e-06	6.03804	7.16986e-06	7.04388	1.45988e-06	6.7027	1.66636e-09	6.50901	8.35145e-07	6.72072	9.96972e-08	8.93763	1.59143e-05
9.06907	0.00436	8.91291	2.85531e-06	6.04605	6.92447e-06	7.05288	1.4111e-06	6.71171	1.57692e-09	6.51752	8.03726e-07	6.72858	9.59133e-08	8.94814	1.55507e-05
9.08108	0.00431	8.92492	2.76992e-06	6.05405	6.68732e-06	7.06187	1.36393e-06	6.72072	1.49224e-09	6.52603	7.73472e-07	6.72973	9.53724e-08	8.95865	1.51953e-05
9.09309	0.00426	8.93694	2.68705e-06	6.06206	6.45813e-06	7.07087	1.31832e-06	6.72973	1.41206e-09	6.53453	7.44339e-07	6.73874	9.12328e-08	8.96916	1.48478e-05
9.09366	0.00425	8.94895	2.60662e-06	6.07007	6.23665e-06	7.07986	1.27421e-06	6.73874	1.33614e-09	6.54304	7.16286e-07	6.74775	8.72707e-08	8.97967	1.45081e-05
9.10511	0.00421	8.96096	2.52856e-06	6.07808	6.02262e-06	7.08886	1.23155e-06	6.74775	1.26427e-09	6.55155	6.89275e-07	6.75676	8.34784e-08	8.99017	1.41761e-05
9.11712	0.00416	8.97297	2.4528e-06	6.07905	5.99708e-06	7.09786	1.19029e-06	6.75676	1.19623e-09	6.56006	6.63267e-07	6.76577	7.98489e-08	9.00068	1.38515e-05
9.12913	0.00411	8.98498	2.37929e-06	6.08609	5.81579e-06	7.10685	1.1504e-06	6.76577	1.13181e-09	6.56857	6.38226e-07	6.77477	7.63752e-08	9.01119	1.35343e-05
9.14114	0.00406	8.997	2.30794e-06	6.09409	5.61593e-06	7.11585	1.11183e-06	6.76766	1.11869e-09	6.57708	6.14116e-07	6.78378	7.30508e-08	9.01585	1.3396e-05
9.15315	0.00401	9.00901	2.23871e-06	6.1021	5.42281e-06	7.12484	1.07453e-06	6.77477	1.07084e-09	6.5833	5.97056e-07	6.79279	6.98692e-08	9.0217	1.32241e-05
9.16517	0.00396	9.02102	2.17152e-06	6.11011	5.2362e-06	7.13384	1.03846e-06	6.78378	1.01311e-09	6.58559	5.90904e-07	6.8018	6.68245e-08	9.03221	1.2921e-05
9.17718	0.00392	9.02553	2.14682e-06	6.11812	5.05589e-06	7.14284	1.00358e-06	6.79279	9.58469e-10	6.59409	5.68555e-07	6.81081	6.39109e-08	9.04272	1.26247e-05
9.18919	0.00387	9.03303	2.10632e-06	6.12613	4.88168e-06	7.15183	9.69864e-07	6.8018	9.06746e-10	6.6026	5.4704e-07	6.81982	6.11227e-08	9.05323	1.2335e-05
9.2012	0.00382	9.04505	2.04305e-06	6.13413	4.71336e-06	7.16083	9.3726e-07	6.81081	8.57789e-10	6.61111	5.26326e-07	6.82883	5.84547e-08	9.06373	1.20519e-05
9.21321	0.00378	9.05706	1.98165e-06	6.14214	4.55073e-06	7.16982	9.05736e-07	6.81982	8.11451e-10	6.61962	5.06386e-07	6.83784	5.59017e-08	9.07424	1.17752e-05
9.22523	0.00374	9.06907	1.92208e-06	6.15015	4.39361e-06	7.17882	8.75256e-07	6.82883	7.67592e-10	6.62813	4.8719e-07	6.84685	5.34589e-08	9.08475	1.15047e-05
9.23724	0.00369	9.08108	1.86427e-06	6.15816	4.24181e-06	7.18782	8.45788e-07	6.83784	7.26083e-10	6.63664	4.68711e-07	6.84847	5.30296e-08	9.09526	1.12403e-05
9.24925	0.00365	9.09309	1.80817e-06	6.16617	4.09517e-06	7.19681	8.17297e-07	6.84685	6.86797e-10	6.64515	4.50923e-07	6.85586	5.11215e-08	9.10577	1.09819e-05
9.26126	0.0036	9.10511	1.75374e-06	6.17417	3.9535e-06	7.20581	7.89753e-07	6.85586	6.49618e-10	6.65365	4.338e-07	6.86486	4.88851e-08	9.11628	1.07294e-05
9.27327	0.00356	9.11712	1.70092e-06	6.18218	3.81664e-06	7.2148	7.63123e-07	6.86486	6.14433e-10	6.66216	4.17318e-07	6.87387	4.67454e-08	9.12679	1.04825e-05
9.28529	0.00352	9.12913	1.64967e-06	6.18828	3.71557e-06	7.2238	7.37378e-07	6.87387	5.81137e-10	6.67067	4.01453e-07	6.88288	4.46982e-08	9.1373	1.02413e-05
9.2973	0.00348	9.14114	1.59995e-06	6.19019	3.68443e-06	7.2328	7.1249e-07	6.88288	5.49628e-10	6.67918	3.86183e-07	6.89189	4.27396e-08	9.1478	1.00054e-05
9.30931	0.00344	9.15315	1.55171e-06	6.1982	3.55672e-06	7.24179	6.8843e-07	6.88533	5.41355e-10	6.68769	3.71486e-07	6.9009	4.08658e-08	9.14874	9.98481e-06
9.32132	0.0034	9.16517	1.50489e-06	6.20621	3.43336e-06	7.25079	6.6517e-07	6.89189	5.19813e-10	6.6962	3.57339e-07	6.90991	3.90732e-08	9.15831	9.77497e-06
9.33333	0.00335	9.17718	1.45948e-06	6.21421	3.3142e-06	7.25978	6.42686e-07	6.9009	4.916e-10	6.7047	3.43724e-07	6.91892	3.73583e-08	9.16882	9.54972e-06
9.34535	0.00332	9.18919	1.41541e-06	6.22222	3.1991e-06	7.26878	6.20951e-07	6.90991	4.64905e-10	6.71321	3.30621e-07	6.92793	3.57178e-08	9.17933	9.32957e-06
9.3506	0.0033	9.2012	1.37266e-06	6.23023	3.08793e-06	7.27778	5.9994e-07	6.91892	4.39647e-10	6.72172	3.1801e-07	6.93694	3.41484e-08	9.18984	9.11441e-06
9.35736	0.00328	9.20415	1.36237e-06	6.23824	2.98055e-06	7.28677	5.79631e-07	6.92793	4.15749e-10	6.73023	3.05873e-07	6.94595	3.26473e-08	9.20035	8.90412e-06
9.36937	0.00324	9.21321	1.33118e-06	6.24625	2.87684e-06	7.29577	5.59999e-07	6.93694	3.93138e-10	6.73874	2.94193e-07	6.95495	3.12113e-08	9.21086	8.69861e-06
9.38138	0.0032	9.22523	1.29094e-06	6.25425	2.77667e-06	7.30476	5.41024e-07	6.94595	3.71746e-10	6.74725	2.82953e-07	6.96396	2.98378e-08	9.22137	8.49777e-06
9.39339	0.00316	9.23724	1.2519e-06	6.26226	2.67993e-06	7.31376	5.22682e-07	6.95495	3.51508e-10	6.75576	2.72136e-07	6.96836	2.91891e-08	9.23187	8.30149e-06
9.40541	0.00312	9.24925	1.21402e-06	6.27027	2.58651e-06	7.32276	5.04954e-07	6.96396	3.32362e-10	6.76426	2.61727e-07	6.97297	2.8524e-08	9.24238	8.10966e-06
9.41742	0.00309	9.26126	1.17727e-06	6.27828	2.49628e-06	7.33175	4.87819e-07	6.97297	3.1425e-10	6.76685	2.58639e-07	6.98198	2.72674e-08	9.25289	7.92219e-06
9.42943	0.00305	9.27327	1.14163e-06	6.28629	2.40915e-06	7.34075	4.71257e-07	6.98198	2.97117e-10	6.77277	2.51711e-07	6.99099	2.60656e-08	9.2634	7.73899e-06
9.44144	0.00301	9.28529	1.10704e-06	6.29429	2.325e-06	7.34975	4.5525e-07	6.99099	2.80909e-10	6.78128	2.42073e-07	7	2.49161e-08	9.27391	7.55996e-06
9.45345	0.00298	9.2973	1.07349e-06	6.29751	2.29207e-06	7.35874	4.39779e-07	7	2.65578e-10	6.78979	2.32799e-07	7.00901	2.38167e-08	9.28162	7.43111e-06
9.46547	0.00294	9.30931	1.04095e-06	6.3023	2.24374e-06	7.36774	4.24827e-07	7.003	2.60654e-10	6.7983	2.23875e-07	7.01802	2.27653e-08	9.28442	7.385e-06
9.47748	0.00291	9.32132	1.00938e-06	6.31031	2.16528e-06	7.37673	4.10376e-07	7.00901	2.51077e-10	6.80681	2.15289e-07	7.02703	2.17598e-08	9.29493	7.21402e-06
9.48949	0.00287	9.33333	9.78749e-07	6.31832	2.08951e-06	7.38573	3.96411e-07	7.01802	2.3736e-10	6.81532	2.07028e-07	7.03604	2.07982e-08	9.30544	7.04694e-06
9.5015	0.00284	9.34535	9.4904e-07	6.32633	2.01635e-06	7.39473	3.82914e-07	7.02703	2.24387e-10	6.82382	1.99079e-07	7.04505	1.98786e-08	9.31594	6.88366e-06
9.51351	0.0028	9.35736	9.20221e-07	6.33433	1.94571e-06	7.40372	3.69871e-07	7.03604	2.12116e-10	6.83233	1.91432e-07	7.05405	1.89992e-08	9.32645	6.72411e-06
9.52553	0.00277	9.36937	8.92266e-07	6.34234	1.8775e-06	7.41272	3.57266e-07	7.04505	2.00511e-10	6.84084	1.84074e-07	7.06306	1.81583e-08	9.33696	6.56819e-06
9.53754	0.00274	9.38138	8.65149e-07	6.35035	1.81164e-06	7.42171	3.45085e-07	7.05405	1.89536e-10	6.84935	1.76996e-07	7.07207	1.73542e-08	9.34747	6.41584e-06
9.54955	0.0027	9.38276	8.62084e-07	6.35836	1.74805e-06	7.43071	3.33314e-07	7.06306	1.79156e-10	6.85786	1.70186e-07	7.08108	1.65853e-08	9.35798	6.26696e-06
9.56156	0.00267	9.39339	8.38846e-07	6.36637	1.68666e-06	7.43971	3.21939e-07	7.07207	1.6934e-10	6.86637	1.63635e-07	7.08825	1.59974e-08	9.36849	6.12148e-06
9.57357	0.00264	9.40541	8.13332e-07	6.37437	1.62738e-06	7.4487	3.10947e-07	7.08108	1.60057e-10	6.87487	1.57332e-07	7.09009	1.58502e-08	9.379	5.97932e-06
9.58559	0.00261	9.41742	7.88585e-07	6.38238	1.57016e-06	7.4577	3.00325e-07	7.09009	1.51279e-10	6.88338	1.51269e-07	7.0991	1.51472e-08	9.38951	5.84042e-06
9.5976	0.00257	9.42943	7.64581e-07	6.39039	1.51491e-06	7.46669	2.90062e-07	7.0991	1.42979e-10	6.89189	1.45437e-07	7.10811	1.44751e-08	9.40001	5.70469e-06
9.60755	0.00255	9.44144	7.41298e-07	6.3984	1.46158e-06	7.47569	2.80145e-07	7.10811	1.3513e-10	6.9004	1.39827e-07	7.11712	1.38325e-08	9.41052	5.57206e-06
9.60961	0.00254	9.45345	7.18716e-07	6.40641	1.41009e-06	7.48469	2.70562e-07	7.11712	1.27708e-10	6.90891	1.3443e-07	7.12613	1.32181e-08	9.41451	5.5225e-06
9.62162	0.00251	9.46547	6.96813e-07	6.40673	1.40803e-06	7.49368	2.61303e-07	7.12067	1.24891e-10	6.91742	1.29239e-07	7.13514	1.26307e-08	9.42103	5.44247e-06
9.63363	0.00248	9.47748	6.75569e-07	6.41441	1.36039e-06	7.50268	2.52357e-07	7.12613	1.20691e-10	6.92593	1.24246e-07	7.14414	1.20691e-08	9.43154	5.31585e-06
9.64565	0.00245	9.48949	6.54965e-07	6.42242	1.31241e-06	7.51167	2.43713e-07	7.13514	1.14056e-10	6.93443	1.19443e-07	7.15315	1.15322e-08	9.44205	5.19213e-06
9.65766	0.00242	9.5015	6.34981e-07	6.43043	1.2661e-06	7.52067	2.35362e-07	7.14414	1.07783e-10	6.94294	1.14823e-07	7.16216	1.10189e-08	9.45256	5.07124e-06
9.66967	0.00239	9.51351	6.156e-07	6.43844	1.22139e-06	7.52967	2.27293e-07	7.15315	1.01852e-10	6.95041	1.10917e-07	7.17117	1.05283e-08	9.46307	4.95312e-06
9.68168	0.00237	9.52553	5.96803e-07	6.44645	1.17824e-06	7.53866	2.19497e-07	7.16216	9.62445e-11	6.95145	1.1038e-07	7.18018	1.00593e-08	9.47357	4.83772e-06
9.69369	0.00234	9.53754	5.78573e-07	6.45445	1.13659e-06	7.54766	2.11965e-07	7.17117	9.09435e-11	6.95996	1.06107e-07	7.18919	9.6109e-09	9.48408	4.72496e-06
9.70571	0.00231	9.54955	5.60893e-07	6.46246	1.09638e-06	7.55665	2.04689e-07	7.18018	8.59322e-11	6.96847	1.01997e-07	7.1982	9.18232e-09	9.49459	4.61478e-06
9.71772	0.00228	9.56138	5.44003e-07	6.47047	1.05758e-06	7.56565	1.97659e-07	7.18919	8.11948e-11	6.97698	9.80441e-08	7.20721	8.77264e-09	9.5051	4.50714e-06
9.72973	0.00225	9.56156	5.43747e-07	6.47848	1.02013e-06	7.57465	1.90867e-07	7.1982	7.67165e-11	6.98549	9.42425e-08	7.20814	8.73111e-09	9.51561	4.40197e-06
9.74174	0.00223	9.57357	5.27118e-07	6.48649	9.83979e-07	7.58364	1.84306e-07	7.20721	7.24832e-11	6.99399	9.05865e-08	7.21622	8.38106e-09	9.52612	4.29922e-06
9.75375	0.0022	9.58559	5.10992e-07	6.49449	9.49093e-07	7.59264	1.77968e-07	7.21622	6.84817e-11	7.0025	8.70706e-08	7.22523	8.00677e-09	9.53663	4.19883e-06
9.76577	0.00217	9.5976	4.95354e-07	6.5025	9.15424e-07	7.60163	1.71845e-07	7.22523	6.46993e-11	7.01101	8.36895e-08	7.23423	7.64902e-09	9.54714	4.10075e-06
9.77778	0.00215	9.60961	4.80188e-07	6.51051	8.82931e-07	7.61063	1.6593e-07	7.23423	6.11243e-11	7.01952	8.0438e-08	7.24324	7.3071e-09	9.5474	4.09829e-06
9.78979	0.00212	9.62162	4.65481e-07	6.51596	8.61472e-07	7.61963	1.60216e-07	7.23834	5.95594e-11	7.02803	7.73113e-08	7.25225	6.9803e-09	9.55764	4.00492e-06
9.8018	0.00209	9.63363	4.51219e-07	6.51852	8.51573e-07	7.62862	1.54696e-07	7.24324	5.77452e-11	7.03654	7.43047e-08	7.26126	6.66796e-09	9.56815	3.9113e-06
9.81381	0.00207	9.64565	4.37389e-07	6.52653	8.21312e-07	7.63762	1.49365e-07	7.25225	5.45514e-11	7.04505	7.14135e-08	7.27027	6.36946e-09	9.57866	3.81984e-06
9.82583	0.00204	9.65766	4.23977e-07	6.53453	7.92109e-07	7.64661	1.44214e-07	7.26126	5.1533e-11	7.05355	6.86335e-08	7.27928	6.08419e-09	9.58917	3.73048e-06
9.83784	0.00202	9.66967	4.10972e-07	6.54254	7.63929e-07	7.65561	1.3924e-07	7.27027	4.86802e-11	7.06206	6.59604e-08	7.28829	5.81156e-09	9.59968	3.64318e-06
9.84985	0.00199	9.68168	3.98362e-07	6.55055	7.36736e-07	7.66461	1.34434e-07	7.27928	4.59842e-11	7.07057	6.33901e-08	7.2973	5.55103e-09	9.61019	3.5579e-06
9.86186	0.00197	9.69369	3.86133e-07	6.55856	7.10496e-07	7.6736	1.29793e-07	7.28829	4.34363e-11	7.07908	6.09188e-08	7.30631	5.30206e-09	9.6207	3.47458e-06
9.86449	0.00196	9.70571	3.74276e-07	6.56657	6.85177e-07	7.6826	1.2531e-07	7.2973	4.10285e-11	7.08759	5.85426e-08	7.31532	5.06414e-09	9.63121	3.39318e-06
9.87387	0.00195	9.71772	3.62779e-07	6.57457	6.60746e-07	7.69159	1.2098e-07	7.30631	3.87532e-11	7.0961	5.62581e-08	7.32432	4.83679e-09	9.64171	3.31367e-06
9.88589	0.00192	9.72973	3.5163e-07	6.58258	6.37173e-07	7.70059	1.16798e-07	7.31532	3.66031e-11	7.1046	5.40616e-08	7.32803	4.74613e-09	9.65222	3.23599e-06
9.8979	0.0019	9.74	3.42371e-07	6.59059	6.14429e-07	7.70959	1.12758e-07	7.32432	3.45714e-11	7.11311	5.19499e-08	7.33333	4.61955e-09	9.66273	3.1601e-06
9.90991	0.00188	9.74174	3.40821e-07	6.5986	5.92484e-07	7.71858	1.08857e-07	7.33333	3.26516e-11	7.12162	4.99196e-08	7.34234	4.41196e-09	9.67324	3.08597e-06
9.92192	0.00185	9.75375	3.30339e-07	6.60661	5.71311e-07	7.72758	1.05089e-07	7.34234	3.08376e-11	7.13013	4.79678e-08	7.35135	4.21362e-09	9.68029	3.03719e-06
9.93393	0.00183	9.76577	3.20177e-07	6.61461	5.50884e-07	7.73657	1.0145e-07	7.35135	2.91236e-11	7.13396	4.71139e-08	7.36036	4.0241e-09	9.68375	3.01355e-06
9.94595	0.00181	9.77778	3.10323e-07	6.62262	5.31176e-07	7.74557	9.79352e-08	7.35601	2.82741e-11	7.13864	4.60914e-08	7.36937	3.84302e-09	9.69426	2.9428e-06
9.95796	0.00179	9.78979	3.0077e-07	6.62519	5.25014e-07	7.75457	9.4541e-08	7.36036	2.75042e-11	7.14715	4.42875e-08	7.37838	3.67001e-09	9.70477	2.8737e-06
9.96997	0.00176	9.8018	2.91507e-07	6.63063	5.12163e-07	7.76356	9.1263e-08	7.36937	2.59741e-11	7.15566	4.25534e-08	7.38739	3.50471e-09	9.71528	2.80619e-06
9.98198	0.00174	9.81381	2.82526e-07	6.63864	4.9382e-07	7.77256	8.80974e-08	7.37838	2.45286e-11	7.16416	4.08864e-08	7.3964	3.34679e-09	9.72578	2.74024e-06
9.99399	0.00172	9.82583	2.73818e-07	6.64665	4.76125e-07	7.78155	8.50403e-08	7.38739	2.31629e-11	7.17267	3.9284e-08	7.40541	3.19591e-09	9.73629	2.67583e-06
10.006	0.0017	9.83784	2.65376e-07	6.65465	4.59054e-07	7.79055	8.20881e-08	7.3964	2.18726e-11	7.18118	3.77436e-08	7.41441	3.05177e-09	9.7468	2.6129e-06
10.018	0.00168	9.84985	2.57192e-07	6.66266	4.42587e-07	7.79955	7.92372e-08	7.40541	2.06537e-11	7.18969	3.6263e-08	7.42342	2.91407e-09	9.75731	2.55144e-06
10.03	0.00166	9.86186	2.49256e-07	6.67067	4.26702e-07	7.80854	7.64841e-08	7.41441	1.95023e-11	7.1982	3.48397e-08	7.43243	2.78252e-09	9.76782	2.4914e-06
10.042	0.00164	9.87387	2.41563e-07	6.67868	4.11378e-07	7.81754	7.38256e-08	7.42342	1.84145e-11	7.20671	3.34717e-08	7.44144	2.65685e-09	9.77833	2.43275e-06
10.0541	0.00162	9.88589	2.34105e-07	6.68669	3.96597e-07	7.82653	7.12585e-08	7.43243	1.7387e-11	7.21522	3.21568e-08	7.44792	2.5699e-09	9.78884	2.37546e-06
10.0661	0.0016	9.8979	2.26875e-07	6.69469	3.8234e-07	7.83553	6.87796e-08	7.44144	1.64164e-11	7.22372	3.08929e-08	7.45045	2.5368e-09	9.79935	2.31951e-06
10.0781	0.00158	9.90991	2.19865e-07	6.7027	3.68587e-07	7.84453	6.63859e-08	7.45045	1.54996e-11	7.23223	2.96782e-08	7.45946	2.42213e-09	9.80985	2.26485e-06
10.0901	0.00156	9.91861	2.14921e-07	6.71071	3.55323e-07	7.85352	6.40746e-08	7.45946	1.46337e-11	7.24074	2.85106e-08	7.46847	2.31259e-09	9.81318	2.24782e-06
10.1021	0.00154	9.92192	2.1307e-07	6.71872	3.42529e-07	7.86252	6.18429e-08	7.46847	1.38157e-11	7.24925	2.73885e-08	7.47748	2.20796e-09	9.82036	2.21146e-06
10.1141	0.00152	9.93393	2.06482e-07	6.72673	3.30189e-07	7.87151	5.96881e-08	7.47368	1.33632e-11	7.25776	2.63101e-08	7.48649	2.10801e-09	9.83087	2.15932e-06
10.1214	0.00151	9.94595	2.00096e-07	6.73441	3.18756e-07	7.88051	5.76074e-08	7.47748	1.30432e-11	7.26627	2.52736e-08	7.4955	2.01255e-09	9.84138	2.10838e-06
10.1261	0.0015	9.95796	1.93905e-07	6.73473	3.18287e-07	7.88951	5.55985e-08	7.48649	1.23135e-11	7.27477	2.42776e-08	7.5045	1.92138e-09	9.85189	2.05863e-06
10.1381	0.00148	9.96997	1.87903e-07	6.74274	3.06808e-07	7.8985	5.36589e-08	7.4955	1.16244e-11	7.28328	2.33203e-08	7.51351	1.83429e-09	9.8624	2.01004e-06
10.1502	0.00147	9.98198	1.82086e-07	6.75075	2.95737e-07	7.9075	5.17862e-08	7.5045	1.09736e-11	7.29179	2.24004e-08	7.52252	1.75111e-09	9.87291	1.96258e-06
10.1622	0.00145	9.99399	1.76446e-07	6.75876	2.85061e-07	7.91649	4.99781e-08	7.51351	1.03589e-11	7.3003	2.15163e-08	7.53153	1.67167e-09	9.88341	1.91623e-06
10.1742	0.00143	10.006	1.70979e-07	6.76677	2.74764e-07	7.92549	4.82325e-08	7.52252	9.77844e-12	7.30881	2.06668e-08	7.54054	1.59581e-09	9.89392	1.87095e-06
10.1862	0.00141	10.018	1.6568e-07	6.77477	2.64834e-07	7.93449	4.65471e-08	7.53153	9.23027e-12	7.31732	1.98504e-08	7.54955	1.52335e-09	9.90443	1.82673e-06
10.1982	0.00139	10.03	1.60543e-07	6.78278	2.55258e-07	7.94348	4.492e-08	7.54054	8.71262e-12	7.31751	1.98319e-08	7.55856	1.45415e-09	9.91494	1.78354e-06
10.2102	0.00138	10.042	1.55564e-07	6.79079	2.46024e-07	7.95248	4.33492e-08	7.54955	8.22379e-12	7.32583	1.90659e-08	7.56757	1.38807e-09	9.92545	1.74136e-06
10.2222	0.00136	10.0541	1.50738e-07	6.7988	2.37119e-07	7.96147	4.18327e-08	7.55856	7.7622e-12	7.33433	1.83121e-08	7.56782	1.38629e-09	9.93596	1.70016e-06
10.2342	0.00134	10.0661	1.46059e-07	6.80681	2.28532e-07	7.97047	4.03686e-08	7.56757	7.32634e-12	7.34284	1.75878e-08	7.57658	1.32496e-09	9.94607	1.66144e-06
10.2462	0.00133	10.0781	1.41525e-07	6.81481	2.20251e-07	7.97947	3.89553e-08	7.57658	6.91478e-12	7.35135	1.68918e-08	7.58559	1.2647e-09	9.94647	1.65993e-06
10.2583	0.00131	10.0901	1.3713e-07	6.82282	2.12267e-07	7.98846	3.75909e-08	7.58559	6.52619e-12	7.35986	1.62231e-08	7.59459	1.20715e-09	9.95698	1.62063e-06
10.2703	0.00129	10.0972	1.34582e-07	6.83083	2.04568e-07	7.99746	3.62737e-08	7.59135	6.28885e-12	7.36837	1.55805e-08	7.6036	1.1522e-09	9.96748	1.58225e-06
10.2823	0.00128	10.1021	1.32869e-07	6.83884	1.97145e-07	8.00645	3.50023e-08	7.59459	6.15928e-12	7.37688	1.49631e-08	7.61261	1.09972e-09	9.97799	1.54477e-06
10.2943	0.00126	10.1141	1.2874e-07	6.84364	1.92822e-07	8.01545	3.37749e-08	7.6036	5.81286e-12	7.38539	1.437e-08	7.62162	1.04962e-09	9.9885	1.50816e-06
10.3063	0.00125	10.1261	1.24738e-07	6.84685	1.89987e-07	8.02445	3.25901e-08	7.61261	5.48579e-12	7.39389	1.38e-08	7.63063	1.00178e-09	9.99901	1.47241e-06
10.3183	0.00123	10.1381	1.20859e-07	6.85485	1.83086e-07	8.03344	3.14464e-08	7.62162	5.177e-12	7.4024	1.32525e-08	7.63964	9.56095e-10	10.0095	1.4375e-06
10.3303	0.00122	10.1502	1.17099e-07	6.86286	1.76432e-07	8.04244	3.03424e-08	7.63063	4.88547e-12	7.41091	1.27264e-08	7.64865	9.12478e-10	10.02	1.4034e-06
10.3423	0.0012	10.1622	1.13455e-07	6.87087	1.70016e-07	8.05143	2.92768e-08	7.63964	4.61024e-12	7.41942	1.2221e-08	7.65766	8.70833e-10	10.0305	1.3701e-06
10.3544	0.00119	10.1742	1.09923e-07	6.87888	1.63831e-07	8.06043	2.82482e-08	7.64865	4.35042e-12	7.42793	1.17355e-08	7.66667	8.31072e-10	10.0411	1.33758e-06
10.3664	0.00117	10.1862	1.065e-07	6.88689	1.57868e-07	8.06943	2.72554e-08	7.65766	4.10514e-12	7.43644	1.12691e-08	7.67568	7.93111e-10	10.0516	1.30582e-06
10.3784	0.00116	10.1982	1.03183e-07	6.89489	1.52119e-07	8.07842	2.6297e-08	7.66667	3.8736e-12	7.44494	1.0821e-08	7.68468	7.56869e-10	10.0621	1.27481e-06
10.3784	0.00116	10.2102	9.99673e-08	6.9029	1.46577e-07	8.08742	2.53721e-08	7.67568	3.65503e-12	7.45345	1.03905e-08	7.68771	7.45085e-10	10.0726	1.24452e-06
10.3904	0.00114	10.2222	9.68513e-08	6.91091	1.41234e-07	8.09641	2.44793e-08	7.68468	3.44872e-12	7.46196	9.97697e-09	7.69369	7.22268e-10	10.079	1.22647e-06
10.4024	0.00113	10.2342	9.38314e-08	6.91892	1.36083e-07	8.10541	2.36176e-08	7.69369	3.25397e-12	7.47047	9.57974e-09	7.7027	6.89235e-10	10.0831	1.21495e-06
10.4144	0.00111	10.2462	9.09047e-08	6.92693	1.31118e-07	8.11441	2.2786e-08	7.7027	3.07014e-12	7.47898	9.19815e-09	7.71171	6.577e-10	10.0936	1.18606e-06
10.4264	0.0011	10.2583	8.80683e-08	6.93493	1.26331e-07	8.1234	2.19833e-08	7.70902	2.94736e-12	7.48749	8.83161e-09	7.72072	6.27595e-10	10.1041	1.15786e-06
10.4384	0.00109	10.2703	8.53196e-08	6.94294	1.21717e-07	8.1324	2.12086e-08	7.71171	2.89663e-12	7.496	8.47953e-09	7.72973	5.98857e-10	10.1146	1.13032e-06
10.4505	0.00107	10.2759	8.40729e-08	6.95095	1.17269e-07	8.14139	2.04609e-08	7.72072	2.73287e-12	7.50107	8.27628e-09	7.73874	5.71423e-10	10.1251	1.10342e-06
10.4625	0.00106	10.2823	8.26558e-08	6.95287	1.16229e-07	8.15039	1.97393e-08	7.72973	2.5783e-12	7.5045	8.14134e-09	7.74775	5.45235e-10	10.1356	1.07715e-06
[truncated: 93 more rows]

## Sheet: Fig7（a）
	Quantity percentage
[truncated: 10 more rows]

## Sheet: Fig7（b）
	Quantity percentage
[truncated: 13 more rows]

[truncated: 10 more sheets: Fig8（a）, Fig8（b）, Fig9（a）, Fig9（b）, Fig10（a）, Fig10（b）, Fig11（a）, Fig11（b）, Fig11（c）, Fig11（d）]
